# Supplementary material for: Genetic Interplay Between Attention-Deficit/Hyperactivity Disorder and Pain Suggests Neurodevelopmental Pathways and Comorbidity Risk
Source: Biol Psychiatry Glob Open Sci. 2025 Apr 25;5(4):100517. doi: 10.1016/j.bpsgos.2025.100517 (PMC12179596; doi:10.1016/j.bpsgos.2025.100517)
Supplement: Tables S1–S19 [file mmc2.xlsx]

## Sheet: Index
Index of supplementary tables
Table S1 - Summary of MiXer results
Table S2 - Summary of local genetic correlations for MGN and ADHD
Table S3 - Summary of local genetic correlations for MCP and ADHD
Table S4 - Gene annotation from LAVA loci
Table S5 - Functional enrichment results for each LAVA locus in Enrichr
Table S6 - Local genetic correlations with MDD or EA
Table S7 - Summary of local partial correlations
Table S8 - SNP annotation for significant conjFDR results (conjFDR<0.05) for the analysis of ADHD and MCP
Table S9 - SNP annotation for significant conjFDR results (conjFDR<0.05) for the analysis of ADHD and MGN
Table S10 - Functional enrichment results for ADHD vs MGN conjFDR genes
Table S11 - Functional enrichment results for ADHD vs MCP conjFDR genes
Table S12 - Genes that participate in the known metabolization and mechanism of action of paracetamol
Table S13 - Enrichment results for paracetamol from DSEA
Table S14 - Summary of overlapping functions associated with potential paracetamol mode of action and genes in LAVA regions/conjFDR genes
Table S15 - Two sample mendelian randomization results for model-based methods
Table S16 - Heterogeneity analysis for model-based methods
Table S17 - The impact of polygenic risk scores (PRS) for MCP and MGN on the clinical features of ADHD
Table S18 - The impact of polygenic risk scores (PRS) for MCP and MGN on the severity of ADHD
Table S19 - The impact of polygenic risk scores (PRS) for MCP and MGN on neuroimage scores

## Sheet: S1
Table S1 - Summary of MiXer results
Trait 1	Trait 2	nc1@p9 (mean)	nc1@p9 (std)	nc2@p9 (mean)	nc2@p9 (std)	nc12@p9 (mean)	nc12@p9 (std)	rho_beta (mean)	rho_beta (std)	rg (mean)	rg (std)	fraction_concordant_within_shared (mean)	fraction_concordant_within_shared (std)	best_vs_min_AIC	best_vs_min_BIC	best_vs_max_AIC	best_vs_max_BIC
ADHD	MCP	158.305	180.455	8270.89	1158.47	7265.91	386.205	0.913429	0.0575401	0.617359	0.0163833	0.880396	0.0601383	-1.1535	-8.98	-1.36921	-9.19572
ADHD	MGN	6595.67	347.248	849.115	129.149	828.539	132.658	0.913532	0.108245	0.210976	0.00920228	0.886582	0.0732358	0.42211	-8.96023	3.76937	-5.61297
ADHD: Attention deficit hyperactivity disorder; MGN: migraines; MCP: Multisite chronic pain; nc12: estimated number of shared causal variants, reported in 1,000; nc1 (nc2): estimated number of causal variants, unique to trait1 (trait2), expressed in 1,000; nc12@p9, nc1@p9 and nc2@p9 are adjusted estimates that explain 90% of heritability in the corresponding component; rho: correlation of effect …

## Sheet: S2
Table S2 - Summary of local genetic correlations for MGN and ADHD
Locus	Chromosome	Start	Stop	N SNPs	rho	rho.lower	rho.upper	Plava	Pbonf
852	5	91956906	93814604	2152	0.55983	0.27551	0.92358	0.000314011	0.0373673
1744	12	3871115	4967643	2155	-0.565779	-0.95406	-0.26521	0.00054102	0.0643814
98	1	111134063	112489248	3437	0.514797	0.22703	0.88979	0.000919506	0.109421
103	1	117046312	118118667	1836	-0.520972	-0.86498	-0.22472	0.00100427	0.119508
1952	13	113573119	114302561	1290	0.625277	0.26735	1	0.00161157	0.191777
1463	9	117989018	119001227	2241	0.620964	0.24175	1	0.00274553	0.326718
196	1	244723197	245970505	2565	0.564319	0.20202	1	0.00394589	0.469561
297	2	100202437	101556799	3009	0.466704	0.16064	0.82635	0.00440745	0.524487
1087	6	163336362	164687462	3579	0.437386	0.13713	0.80362	0.00582681	0.69339
230	2	26894103	28819510	3015	0.456672	0.13084	0.83626	0.00778437	0.92634
1702	11	95327211	96150134	1903	-0.44098	-0.82477	-0.11045	0.0103509	1
638	4	37880861	38984838	3077	0.415319	0.09652	0.80081	0.0145376	1
2019	14	92101229	93386328	3389	0.365123	0.06082	0.70155	0.020786	1
1793	12	55416803	56987105	1997	0.418038	0.05426	0.83848	0.0233235	1
160	1	208162952	209711169	3149	0.317623	0.04512	0.61886	0.0250097	1
2423	20	57924038	58780894	1729	0.432236	0.05768	0.89603	0.0253082	1
1821	12	88344765	90567001	2945	-0.347881	-0.69733	-0.01721	0.0339853	1
1948	13	109813577	110995432	3158	-0.383396	-0.82817	-0.01148	0.0405045	1
464	3	47588462	50387742	2680	0.320078	0.01388	0.65053	0.0417604	1
921	5	174662886	176180301	2484	-0.318087	-0.66164	-0.00882	0.0421215	1
2378	20	7959829	9279550	2961	-0.334501	-0.70481	-0.01004	0.0429514	1
2095	15	95662426	96864278	2480	0.316654	-0.00834	0.66822	0.0494048	1
1595	10	121874446	122803506	2489	-0.338606	-0.73743	0.00851	0.0558499	1
1335	8	106500951	107787163	2524	0.303185	-0.00818	0.63365	0.0565448	1
1749	12	8760629	10176713	2929	0.332439	-0.02689	0.74125	0.0626431	1
1792	12	54371449	55416802	1981	0.305716	-0.01638	0.66909	0.064629	1
917	5	169506967	170898340	2892	0.299164	-0.02801	0.66252	0.0729332	1
2380	20	10279604	11257012	2333	-0.31098	-0.71017	0.03855	0.0830392	1
2398	20	30569660	32484506	2676	0.253959	-0.03598	0.57576	0.0937718	1
864	5	106389389	107265911	2030	0.241055	-0.04759	0.55228	0.102759	1
1413	9	36749274	37687112	2036	0.22317	-0.04859	0.50603	0.106339	1
1581	10	104206838	106142283	3552	-0.187203	-0.44437	0.05407	0.124336	1
584	3	186602046	187939199	3188	0.282788	-0.08463	0.70289	0.129649	1
2415	20	51533751	52411532	1743	-0.200789	-0.48765	0.06925	0.145692	1
335	2	144503689	145977920	1844	-0.172769	-0.41892	0.06322	0.147835	1
2092	15	92675406	93707010	2780	-0.259618	-0.65769	0.09816	0.152212	1
1656	11	43949378	45019559	2689	-0.235725	-0.5955	0.09474	0.153205	1
126	1	168179087	169521551	3302	0.226292	-0.09711	0.56778	0.164863	1
1373	9	1874962	2441120	1588	-0.260109	-0.67782	0.1246	0.167709	1
1622	11	10370101	11081299	1898	-0.211246	-0.53745	0.10001	0.180748	1
438	3	16084006	17182494	2948	0.254163	-0.12944	0.67119	0.185111	1
2241	18	2839843	3722828	2009	0.226302	-0.10899	0.61053	0.193662	1
336	2	145977921	147252196	2078	0.198419	-0.11229	0.53165	0.204426	1
156	1	202583885	204092537	2894	0.204028	-0.12255	0.55523	0.20469	1
2321	19	13968320	14891100	1327	0.255211	-0.1485	0.70373	0.207316	1
1827	12	96017783	96828314	1929	0.238573	-0.13867	0.66198	0.208816	1
2234	17	77412787	78438332	1823	-0.175883	-0.50879	0.14004	0.265904	1
1375	9	3079046	4025355	1960	0.171312	-0.14355	0.49332	0.272342	1
1966	14	33591114	34695195	2562	0.160778	-0.13528	0.46498	0.278138	1
1365	8	140355989	141527881	2736	0.169749	-0.15231	0.50065	0.291435	1
1852	12	124843769	126079935	2969	0.180583	-0.19815	0.59057	0.329347	1
756	4	174470207	175295842	1651	0.160191	-0.16947	0.51387	0.338171	1
16	1	14720132	15755230	2622	-0.155032	-0.50522	0.1769	0.347534	1
1738	11	133521643	134351064	1812	0.135626	-0.15868	0.43787	0.357602	1
175	1	224943338	226534711	3371	0.171698	-0.19756	0.57209	0.35828	1
974	6	38688721	39785907	3019	0.128801	-0.16769	0.42715	0.384256	1
410	2	234115093	234945577	1872	-0.117168	-0.39129	0.1536	0.387514	1
946	6	22199714	23192337	2746	0.137744	-0.19079	0.47273	0.397661	1
1857	12	129170297	129887418	2229	-0.129142	-0.46375	0.18222	0.403802	1
2205	17	40233546	42348003	2860	-0.137573	-0.48872	0.20077	0.408144	1
1794	12	56987106	58748139	2525	0.101083	-0.14776	0.35187	0.412676	1
2492	22	48269178	48977538	2008	0.140637	-0.20817	0.51869	0.418967	1
2338	19	31763009	33028099	2294	-0.144133	-0.52946	0.22007	0.41917	1
1873	13	28587126	30068525	3181	-0.157635	-0.60302	0.24896	0.432098	1
896	5	145319097	147180171	3327	-0.12528	-0.47451	0.20967	0.451813	1
1461	9	116159541	117054909	1980	-0.145724	-0.58498	0.25949	0.458227	1
2196	17	27344402	29783141	2745	0.132988	-0.23546	0.51513	0.463626	1
1494	10	6897038	7659872	2247	0.125304	-0.21679	0.4983	0.467973	1
2390	20	18959420	19957928	2413	0.0961931	-0.16826	0.37035	0.47537	1
1272	8	26679136	27406511	2261	0.135496	-0.26527	0.55403	0.48677	1
594	3	196383153	197147990	1755	0.122265	-0.24837	0.50935	0.497268	1
786	5	10549030	11850850	3021	-0.113579	-0.48007	0.23087	0.514277	1
1060	6	132890695	134313643	3063	-0.115093	-0.50589	0.25959	0.522928	1
122	1	164726580	165553812	2103	-0.105251	-0.46451	0.24053	0.533627	1
1619	11	7191231	7915071	2201	0.108583	-0.26603	0.4882	0.544822	1
83	1	95122542	96147576	2557	0.0875015	-0.21237	0.39775	0.563702	1
25	1	22740288	23907045	1871	-0.101014	-0.481	0.25862	0.568415	1
2472	22	27192924	27952441	2380	-0.0852991	-0.39947	0.21714	0.575236	1
2020	14	93386329	94892240	3754	0.0865977	-0.22926	0.41025	0.583742	1
1780	12	41198230	42117736	2389	-0.10986	-0.55947	0.30507	0.596123	1
2256	18	21622717	22746153	2447	-0.0913564	-0.46068	0.26547	0.597253	1
2274	18	45718493	46558306	2029	0.0801788	-0.23196	0.40555	0.599321	1
1949	13	110995433	111621244	1849	-0.0860776	-0.42903	0.24602	0.604167	1
1501	10	13208062	14008135	2240	-0.0887887	-0.45458	0.266	0.607515	1
573	3	172004761	173415591	2622	-0.104107	-0.55713	0.31203	0.60937	1
113	1	154685546	156813845	2712	0.0741204	-0.22045	0.37058	0.613134	1
1823	12	92061180	93487547	3057	0.0935918	-0.30674	0.50712	0.627064	1
894	5	142532957	143605908	2178	-0.081606	-0.43943	0.26357	0.635062	1
1848	12	119301062	120567740	2762	0.068666	-0.24288	0.38177	0.654112	1
1965	14	32382246	33591113	2582	0.0603536	-0.21182	0.33994	0.658242	1
583	3	185709997	186602045	1826	-0.0675396	-0.38636	0.24123	0.660112	1
300	2	103305258	105120578	2756	-0.0682528	-0.42827	0.27297	0.681019	1
210	2	6306607	7108208	1893	0.0799778	-0.32001	0.49519	0.681104	1
1495	10	7659873	8771920	3209	0.0585481	-0.23335	0.35859	0.685597	1
101	1	114664388	116207297	3588	-0.0450612	-0.29096	0.19791	0.712292	1
1733	11	128262551	129451784	2411	-0.0644778	-0.43929	0.29178	0.713745	1
803	5	30416067	31679464	2898	-0.0516482	-0.34569	0.23132	0.717807	1
1115	7	15877565	16739013	2259	0.0604656	-0.32919	0.46158	0.74512	1
35	1	36855140	38474036	3239	-0.0400319	-0.29598	0.2069	0.745889	1
1601	10	127997709	129134738	2293	-0.0446208	-0.34545	0.2585	0.757843	1
1028	6	96480154	98173003	3535	-0.0351017	-0.27184	0.20176	0.767634	1
1845	12	116197676	117091843	2051	-0.0530845	-0.43919	0.31981	0.773209	1
940	6	17391995	18208676	1922	0.053114	-0.33445	0.45665	0.779533	1
1522	10	33655459	35178224	3189	0.0498565	-0.36581	0.46402	0.798388	1
619	4	20086839	21416380	3295	-0.0374377	-0.36647	0.28567	0.816633	1
212	2	7966710	8978798	1638	0.0402928	-0.35166	0.43704	0.830072	1
1137	7	40261241	41415925	1840	-0.0356028	-0.39804	0.31822	0.836081	1
603	4	5972710	7135819	2679	0.0338743	-0.31697	0.38847	0.842868	1
1629	11	17583949	18740267	2442	0.038271	-0.38745	0.46401	0.848594	1
1812	12	77800464	79315178	3182	0.0306124	-0.30556	0.36718	0.850092	1
683	4	92219193	93451599	2041	0.0356433	-0.38211	0.45234	0.860068	1
1746	12	6023701	6948954	1798	-0.0279959	-0.40251	0.33406	0.876239	1
1913	13	73114510	74437635	3142	0.0283057	-0.35299	0.40951	0.877062	1
2186	17	12676354	13648446	2879	0.0286837	-0.37853	0.44762	0.881093	1
781	5	4636543	5828694	2989	-0.0261622	-0.4546	0.40055	0.895623	1
1597	10	123856185	124894142	2597	-0.0137683	-0.38324	0.34793	0.936695	1
33	1	34371023	35201626	2013	-0.0127877	-0.40071	0.38195	0.945308	1
971	6	34979271	36346353	2625	0.0076681	-0.3895	0.41591	0.967829	1
1163	7	68569225	70144614	2696	0.00145032	-0.32368	0.33441	0.992757	1
Pbonf: P value after Bonferroni correction; ADHD: Attention deficit hyperactivity disorder; MGN: migraines.

## Sheet: S3
Table S3 - Summary of local genetic correlations for MCP and ADHD
Locus	Chromosome	Start	Stop	N SNPs	rho	rho.lower	rho.upper	Plava	Pbonf
727	4	139553761	141087047	2796	0.692928	0.465	0.94761	5.03436e-08	1.20825e-05
464	3	47588462	50387742	2628	0.623023	0.39971	0.8588	8.45382e-07	0.000202892
267	2	59251997	60775066	3263	0.542174	0.32899	0.76961	2.79342e-06	0.000670421
1667	11	56623495	57675986	1940	0.743965	0.43641	1	1.32297e-05	0.00317513
286	2	79900056	80737811	1831	0.623751	0.3645	0.92764	1.84746e-05	0.0044339
1933	13	93285143	94925136	3516	0.592719	0.33847	0.89156	1.99729e-05	0.0047935
1466	9	121008530	122677719	2958	0.583135	0.31296	0.91577	8.02619e-05	0.0192629
474	3	61277588	62609818	2738	0.717747	0.3912	1	9.04847e-05	0.0217163
1127	7	28890887	30175113	3403	0.513554	0.26885	0.79135	0.000106181	0.0254834
1719	11	112755447	113889019	2435	0.625521	0.3202	0.98816	0.000173761	0.0417026
1209	7	130418705	131856481	2868	0.618145	0.3103	0.9899	0.000188662	0.0452789
1505	10	17065861	18529742	3192	0.51041	0.25732	0.79543	0.00020778	0.0498672
2415	20	51533751	52411532	1738	0.513991	0.25386	0.80534	0.000235998	0.0566395
803	5	30416067	31679464	2887	0.51665	0.2428	0.84369	0.000671665	0.1612
1608	10	133818037	134856054	2378	0.628793	0.29798	1	0.000677011	0.162483
862	5	103788461	104850490	2383	0.597891	0.27622	1	0.00087355	0.209652
2452	21	38046450	39252059	2737	0.540402	0.23833	0.89992	0.000919715	0.220732
359	2	174118390	174927563	1674	0.550167	0.23869	0.91634	0.000985356	0.236485
969	6	33194976	33864262	1878	0.514881	0.22302	0.8611	0.00113755	0.273012
2388	20	17359291	18058524	1924	0.590409	0.25043	1	0.00120312	0.288749
364	2	180336046	181309939	2490	0.557381	0.21687	0.97016	0.00215919	0.518206
98	1	111134063	112489248	3405	0.426007	0.15989	0.72793	0.00217187	0.521249
1099	7	4139432	4938442	2398	0.542878	0.20955	0.95694	0.00244079	0.58579
1963	14	29029225	30831154	2836	0.344243	0.12578	0.57179	0.00259059	0.621742
2390	20	18959420	19957928	2402	0.454246	0.1682	0.77863	0.00271146	0.65075
1731	11	126304241	127306871	2509	0.498808	0.17786	0.86147	0.00272776	0.654662
896	5	145319097	147180171	3323	0.495127	0.19402	0.86148	0.00273814	0.657154
461	3	42301658	44141693	3331	0.38678	0.13528	0.65828	0.00298172	0.715613
881	5	124109486	125131720	2568	0.481023	0.16981	0.84068	0.00325967	0.782321
2434	21	18222038	19479024	2618	0.50458	0.18294	0.89674	0.00366779	0.88027
2302	18	74471746	75240760	2487	-0.529415	-0.96771	-0.18568	0.00386183	0.926839
519	3	113657666	115649909	3206	0.451802	0.15415	0.80336	0.00472902	1
1071	6	148184845	149278798	3035	0.387231	0.12157	0.66707	0.0048994	1
1604	10	130694009	131694738	2440	0.465885	0.14239	0.83133	0.00492198	1
2281	18	52512524	53762996	2141	0.509763	0.17151	0.92193	0.00533039	1
164	1	213958293	214783872	1842	0.496291	0.15406	0.88974	0.00549826	1
1120	7	21390645	22165060	2394	0.469121	0.15061	0.85415	0.00576079	1
266	2	57952946	59251996	2144	0.48962	0.15188	0.89261	0.00611895	1
840	5	77290256	79005158	3025	0.471322	0.13629	0.86222	0.00693961	1
1788	12	48960266	50344346	2085	0.532669	0.16029	0.99052	0.00753234	1
302	2	106546525	107412295	2166	0.435081	0.12509	0.81249	0.00810211	1
205	2	2680064	3314202	1791	0.503867	0.14449	0.95799	0.00825186	1
1559	10	79952997	81190573	2912	0.405815	0.10765	0.74734	0.00940225	1
917	5	169506967	170898340	2885	0.357517	0.09622	0.63978	0.00959276	1
2327	19	18504868	19749166	1778	0.444631	0.12494	0.82624	0.0103503	1
2318	19	10028841	11681978	3153	0.392211	0.09421	0.72349	0.0105288	1
2106	16	4816146	5782968	2785	0.387955	0.09569	0.71618	0.0110415	1
2381	20	11257013	12353961	2501	0.470737	0.11768	0.8806	0.011399	1
2380	20	10279604	11257012	2318	-0.447395	-0.8564	-0.10242	0.0114867	1
1744	12	3871115	4967643	2148	0.436513	0.1012	0.82295	0.0116514	1
2066	15	61130596	62106138	2428	0.409971	0.0994	0.76055	0.011812	1
921	5	174662886	176180301	2470	-0.450037	-0.87516	-0.11161	0.0120336	1
2398	20	30569660	32484506	2664	0.402929	0.09377	0.7595	0.0127605	1
1197	7	113339387	115321301	2760	0.334043	0.06449	0.6152	0.0149997	1
915	5	166863414	168342743	2833	0.400805	0.09253	0.77492	0.0150027	1
2135	16	53393883	54866095	3207	0.368085	0.0707	0.70371	0.0153527	1
935	6	10416551	11790671	3190	-0.440776	-0.87518	-0.09525	0.0153623	1
1079	6	155523958	156762740	3091	0.410478	0.07321	0.79253	0.0165586	1
2095	15	95662426	96864278	2469	0.358161	0.06106	0.67294	0.0180343	1
961	6	31427210	32208901	2208	0.452199	0.07805	0.89431	0.0199602	1
1348	8	121554391	122622804	2451	0.453111	0.07309	0.91209	0.0218061	1
1210	7	131856482	133807216	3226	0.361261	0.05465	0.70688	0.0233532	1
230	2	26894103	28819510	2985	0.363729	0.05606	0.70484	0.0240821	1
725	4	137400032	138537344	3433	0.418113	0.07007	0.84672	0.026218	1
1427	9	81161598	82601465	2692	0.314094	0.04005	0.61333	0.0271645	1
440	3	19030989	20754842	3372	0.365727	0.04399	0.73237	0.0280207	1
1138	7	41415926	42494806	2344	0.428996	0.05977	0.87773	0.028575	1
2004	14	74245429	75699501	2661	0.376957	0.0419	0.75104	0.0293111	1
335	2	144503689	145977920	1838	0.268193	0.02583	0.51704	0.0305233	1
1086	6	162254230	163336361	2914	0.396107	0.04363	0.80254	0.0311333	1
346	2	160200380	161432089	2865	0.369255	0.04476	0.74647	0.0322045	1
706	4	119138098	119927262	1632	-0.380424	-0.7715	-0.03591	0.0342731	1
2109	16	7051430	7704354	2744	0.334179	0.01596	0.67732	0.0365802	1
1302	8	66018205	66960438	1916	0.367427	0.028	0.74828	0.0390506	1
1490	10	3880323	4813182	2307	0.351726	0.0187	0.72885	0.0397579	1
155	1	201067953	202583884	3107	0.338155	0.01174	0.70653	0.0404248	1
2374	20	4591848	5379450	1915	0.375712	0.0141	0.79454	0.0451005	1
1856	12	128372589	129170296	1967	0.349931	0.01359	0.73555	0.0477778	1
1359	8	134509449	135313673	2561	-0.321016	-0.67878	-0.00613	0.0491034	1
113	1	154685546	156813845	2700	0.325471	-0.00056	0.67981	0.0503236	1
2209	17	45883902	47516224	3371	0.339844	-0.00023	0.71796	0.0505024	1
2495	22	50347997	51244236	1497	0.349456	-0.00505	0.74052	0.0529799	1
1940	13	101573737	103050417	3516	0.313737	-0.00639	0.66492	0.0531339	1
1073	6	150635316	151629954	3134	-0.359252	-0.80191	0.00607	0.0546119	1
2413	20	49236419	50653620	3423	0.253958	-0.00763	0.52783	0.0589465	1
1498	10	10969482	11856924	2109	-0.335413	-0.73248	0.01213	0.0615069	1
540	3	135288395	137372141	3042	0.307686	-0.0177	0.6631	0.0644131	1
1628	11	16383387	17583948	2236	0.327172	-0.02082	0.7098	0.0659997	1
849	5	87943483	89584466	1827	0.299144	-0.0296	0.6575	0.0730815	1
658	4	61971162	63337954	2664	0.309506	-0.03279	0.6989	0.0791509	1
1950	13	111621245	112319064	2132	0.313424	-0.04476	0.7028	0.0804212	1
1522	10	33655459	35178224	3169	0.32212	-0.04026	0.74884	0.0814737	1
2278	18	49790997	50372823	1916	0.309581	-0.04733	0.69366	0.0846518	1
53	1	61377616	62778733	3090	0.246133	-0.02776	0.54241	0.0848739	1
1320	8	87563146	89081177	3189	0.29135	-0.0496	0.66247	0.0923339	1
1721	11	114742318	116247377	2918	-0.219855	-0.49712	0.04544	0.103447	1
2473	22	27952442	29457601	2508	0.278938	-0.06124	0.64578	0.104712	1
594	3	196383153	197147990	1725	0.304166	-0.05907	0.72172	0.105621	1
1378	9	5437592	6859791	3203	-0.289416	-0.69478	0.05857	0.107039	1
1966	14	33591114	34695195	2546	0.227517	-0.05142	0.52357	0.108168	1
945	6	21295865	22199713	1732	0.284926	-0.0573	0.66945	0.109194	1
249	2	44104111	45189468	2347	0.295829	-0.07038	0.71638	0.113953	1
970	6	33864263	34979270	2283	0.206979	-0.04906	0.46989	0.114892	1
112	1	153410810	154685545	1766	0.306924	-0.06851	0.74183	0.11515	1
2110	16	7704355	8341012	2544	0.303168	-0.08606	0.73169	0.115311	1
924	5	178595253	179794710	2823	-0.294975	-0.73412	0.07837	0.11541	1
2378	20	7959829	9279550	2922	-0.258961	-0.61708	0.07089	0.115476	1
1367	8	142611890	143611461	2096	0.257311	-0.06428	0.60065	0.115812	1
1296	8	59555978	60476248	1651	0.284013	-0.07626	0.67052	0.117648	1
938	6	15069422	16566882	3482	0.282979	-0.07777	0.68574	0.11988	1
943	6	19449153	20418020	2176	0.212413	-0.05101	0.49674	0.121925	1
1463	9	117989018	119001227	2198	0.308003	-0.0918	0.7563	0.124394	1
778	5	2106886	2960068	2507	0.265425	-0.07989	0.63028	0.12458	1
2070	15	66355635	67396520	2868	0.240876	-0.07025	0.57483	0.128237	1
1855	12	127545378	128372588	2006	0.275366	-0.08334	0.67664	0.128814	1
1389	9	14244748	14902924	1708	0.243724	-0.08144	0.58878	0.136331	1
1346	8	119423299	120216587	1962	-0.301197	-0.76816	0.10654	0.140368	1
861	5	102903986	103788460	1871	0.185654	-0.06581	0.43668	0.145103	1
1873	13	28587126	30068525	3170	0.279654	-0.10726	0.71063	0.150872	1
2009	14	79199452	81001920	3326	0.209599	-0.09791	0.52883	0.167005	1
584	3	186602046	187939199	3166	0.231987	-0.10031	0.59062	0.169252	1
2223	17	65582328	66757556	2401	0.239677	-0.11329	0.61644	0.169564	1
670	4	76497359	78045637	3708	0.2639	-0.11542	0.70255	0.172708	1
1738	11	133521643	134351064	1781	0.220074	-0.10198	0.56482	0.175981	1
1725	11	120064529	121208186	2173	-0.213009	-0.546	0.09555	0.176118	1
2338	19	31763009	33028099	2286	0.227523	-0.11443	0.59129	0.179005	1
55	1	64344227	65894184	2927	0.269807	-0.13841	0.7347	0.185017	1
2183	17	9619357	10572617	2355	0.224265	-0.11641	0.5885	0.18516	1
2133	16	50467034	52041336	2831	0.229404	-0.12082	0.60133	0.1886	1
1267	8	21650454	22895018	2362	0.235119	-0.12891	0.61579	0.189621	1
1895	13	53336572	54684856	2996	0.209329	-0.10381	0.54908	0.189636	1
1906	13	66382287	67718879	2580	0.203172	-0.11051	0.53577	0.197286	1
2020	14	93386329	94892240	3730	0.223991	-0.13515	0.60803	0.206481	1
15	1	13481026	14720131	2669	0.200927	-0.11977	0.5492	0.21369	1
2407	20	43008891	44072210	1801	0.189147	-0.12053	0.51704	0.220615	1
1465	9	119890465	121008529	2538	0.206208	-0.14406	0.56565	0.227992	1
585	3	187939200	189451805	2990	0.187095	-0.13273	0.53185	0.241281	1
1886	13	42950158	43931931	2048	0.184467	-0.13339	0.51866	0.24256	1
2124	16	24014706	25235251	2524	0.149916	-0.11654	0.41678	0.254106	1
470	3	56954879	58557718	3386	0.195006	-0.15987	0.56822	0.263802	1
826	5	58721459	59868567	1827	0.197418	-0.1567	0.57596	0.265046	1
733	4	148462209	149998528	2773	-0.193753	-0.57962	0.16968	0.278294	1
542	3	138693847	139831267	2301	0.17347	-0.14614	0.51138	0.279959	1
1726	11	121208187	122589224	2556	0.166109	-0.14497	0.48882	0.285848	1
157	1	204092538	205009623	1907	0.173046	-0.14868	0.51154	0.289617	1
408	2	231847387	233352722	2920	0.210575	-0.20783	0.65126	0.291332	1
1835	12	105079101	106153787	2572	-0.185303	-0.56718	0.17063	0.300295	1
1345	8	118300069	119423298	2162	0.159841	-0.15375	0.48856	0.301007	1
1375	9	3079046	4025355	1954	0.156568	-0.1622	0.48381	0.321964	1
2244	18	5575813	6756496	2526	-0.172416	-0.546	0.17579	0.326357	1
52	1	59889046	61377615	2610	0.148381	-0.15356	0.46925	0.330189	1
35	1	36855140	38474036	3175	-0.138652	-0.43931	0.15825	0.3344	1
103	1	117046312	118118667	1825	-0.145442	-0.4877	0.17116	0.363071	1
686	4	96183802	97540787	3388	-0.158018	-0.53949	0.19796	0.366775	1
2234	17	77412787	78438332	1796	-0.159963	-0.54784	0.19959	0.374627	1
971	6	34979271	36346353	2611	0.16213	-0.22644	0.55159	0.384281	1
1163	7	68569225	70144614	2660	0.134499	-0.17522	0.46296	0.387984	1
2076	15	74458114	76401952	2670	0.144643	-0.20356	0.49616	0.397144	1
854	5	95117260	96467377	2730	0.160518	-0.21678	0.57146	0.401299	1
1988	14	56206431	57460781	3025	0.149778	-0.22323	0.55803	0.417616	1
1913	13	73114510	74437635	3115	0.147364	-0.2224	0.5391	0.41859	1
2491	22	47299626	48269177	2357	-0.133266	-0.48745	0.19791	0.424309	1
1965	14	32382246	33591113	2576	0.101365	-0.15036	0.36188	0.425123	1
1067	6	143083348	144791455	3163	0.139457	-0.2184	0.52094	0.428109	1
1656	11	43949378	45019559	2654	0.15043	-0.23975	0.55764	0.42891	1
2202	17	36116885	37361178	1930	0.144208	-0.2269	0.53988	0.43536	1
574	3	173415592	174684707	2686	0.149096	-0.24645	0.5595	0.436588	1
1702	11	95327211	96150134	1883	-0.133077	-0.50138	0.20441	0.439061	1
1276	8	31134787	32454962	3412	-0.147612	-0.58688	0.24737	0.454215	1
763	4	180540878	181122433	1927	0.122385	-0.21273	0.47639	0.462914	1
160	1	208162952	209711169	3136	0.119045	-0.21621	0.47059	0.470053	1
2405	20	41351515	42185671	1677	0.137327	-0.26352	0.54186	0.474767	1
1874	13	30068526	31433218	3361	0.138302	-0.25883	0.56238	0.475723	1
99	1	112489249	113418037	1767	0.122421	-0.23208	0.49273	0.481866	1
890	5	135344944	136949853	3096	0.114794	-0.2175	0.45832	0.483862	1
549	3	145903839	147358243	3335	0.111986	-0.23282	0.46105	0.509818	1
1737	11	132584402	133521642	2191	0.112077	-0.23757	0.47654	0.517479	1
771	4	186881569	187985393	3058	-0.117988	-0.51407	0.25713	0.519426	1
512	3	106174686	107736519	3016	0.109997	-0.24407	0.4664	0.519896	1
1907	13	67718880	69004702	2397	-0.108194	-0.47446	0.24829	0.53023	1
20	1	18427821	19238924	2177	0.0960687	-0.21793	0.41464	0.532423	1
2044	15	33484268	34410072	2706	-0.101901	-0.44823	0.23569	0.536014	1
2271	18	41425455	42974165	2888	0.0759898	-0.17256	0.3276	0.543035	1
798	5	24362662	25722097	2723	0.113742	-0.27595	0.5192	0.549253	1
2145	16	65882821	66738843	1852	0.118487	-0.29329	0.54575	0.549715	1
619	4	20086839	21416380	3267	-0.104021	-0.47938	0.25794	0.556664	1
114	1	156813846	158081627	2921	-0.102383	-0.48534	0.26867	0.561328	1
888	5	132554691	134556570	3622	0.0830121	-0.20672	0.37688	0.561761	1
2408	20	44072211	45673603	3434	0.0966834	-0.24992	0.45755	0.574554	1
349	2	164702313	165917788	2004	0.104611	-0.29527	0.51404	0.588845	1
532	3	125992651	127495173	3426	0.0904707	-0.25584	0.43657	0.590678	1
1351	8	125453323	126766827	2860	-0.0997909	-0.49839	0.2805	0.596639	1
1203	7	121946053	123859746	3612	-0.0787483	-0.39183	0.23606	0.60828	1
1821	12	88344765	90567001	2943	0.0857424	-0.24265	0.43558	0.608678	1
2337	19	30375793	31763008	2049	0.0971987	-0.30626	0.49958	0.615682	1
2018	14	90662837	92101228	3009	0.089286	-0.27768	0.46947	0.617809	1
1057	6	129850179	130550137	1871	-0.0950224	-0.53367	0.317	0.633162	1
1349	8	122622805	124001019	2466	-0.0748523	-0.39756	0.24433	0.636666	1
336	2	145977921	147252196	2049	0.0755979	-0.24348	0.41214	0.638632	1
2150	16	72089512	73140781	1604	-0.0686138	-0.38736	0.23317	0.647573	1
2186	17	12676354	13648446	2860	-0.0832705	-0.48639	0.30142	0.653271	1
1729	11	124403478	125266684	1867	-0.0773039	-0.4509	0.27882	0.656795	1
36	1	38474037	40200950	3154	-0.0662063	-0.38147	0.24246	0.663617	1
1029	6	98173004	99678876	2444	-0.0691443	-0.41335	0.26359	0.675273	1
168	1	217352166	218563960	3172	0.0671691	-0.27381	0.40764	0.682921	1
1028	6	96480154	98173003	3526	-0.0652246	-0.4091	0.2557	0.683926	1
1736	11	131424362	132584401	2816	-0.0601262	-0.36922	0.24227	0.686686	1
2198	17	31318754	32356061	2658	-0.0733762	-0.47446	0.30699	0.695089	1
1597	10	123856185	124894142	2588	0.0716579	-0.31892	0.4773	0.702867	1
1545	10	64069688	65400431	2853	0.0635465	-0.28534	0.41051	0.704562	1
38	1	41093876	41977966	2190	0.058854	-0.26867	0.39154	0.711521	1
948	6	23939307	24950379	3018	-0.0579307	-0.46402	0.32973	0.759211	1
1085	6	161371015	162254229	2202	0.0478868	-0.27582	0.38434	0.760775	1
2359	19	51903805	52678748	2401	-0.0517996	-0.43451	0.30841	0.769103	1
2026	14	99474534	100786189	2621	-0.0464584	-0.36748	0.27385	0.770186	1
914	5	165289212	166863413	2808	0.0384339	-0.23811	0.31915	0.77795	1
1358	8	133461552	134509448	2564	-0.0390126	-0.33384	0.25184	0.788736	1
2449	21	34383795	35729261	2561	0.0377147	-0.27829	0.35124	0.809284	1
1794	12	56987106	58748139	2518	-0.0362963	-0.35476	0.27338	0.815074	1
272	2	65938003	67224027	2657	0.0354968	-0.27868	0.35628	0.821019	1
978	6	43770627	44596897	1889	0.0355808	-0.29971	0.37459	0.827636	1
828	5	60930754	62180368	2120	-0.0409518	-0.45806	0.36432	0.832052	1
1344	8	116094204	118300068	3074	0.0349752	-0.34208	0.41994	0.84863	1
54	1	62778734	64344226	3032	-0.0336934	-0.41713	0.33514	0.850628	1
2404	20	40272391	41351514	2686	0.0272321	-0.35682	0.39489	0.879142	1
1136	7	38966484	40261240	2452	-0.029144	-0.46049	0.38206	0.881375	1
2093	15	93707011	94565521	2468	-0.0259881	-0.38584	0.32856	0.882457	1
432	3	9970732	11226367	3043	-0.0239299	-0.37353	0.30987	0.884514	1
2379	20	9279551	10279603	2196	-0.0219391	-0.3803	0.31917	0.897623	1
1357	8	132534637	133461551	2385	-0.0156576	-0.31359	0.27507	0.913972	1
1724	11	118901214	120064528	2323	0.0152181	-0.32379	0.34895	0.925804	1
577	3	176931164	178110322	2402	0.0173388	-0.39828	0.42662	0.928282	1
768	4	184338585	185483262	2947	-0.0164549	-0.39817	0.37463	0.928656	1
1812	12	77800464	79315178	3160	-0.0134656	-0.3298	0.2974	0.930136	1
101	1	114664388	116207297	3563	-0.00943066	-0.39322	0.37397	0.958353	1
2456	21	42187153	43081434	2178	0.00597358	-0.37849	0.39834	0.973608	1
1181	7	93691726	95174847	2252	0.00435398	-0.35961	0.36225	0.980327	1
931	6	5378214	6621937	3311	0.00234441	-0.30141	0.30554	0.987255	1
1504	10	15946678	17065860	2541	-0.00206166	-0.29822	0.29437	0.988705	1
76	1	87667573	88656689	1826	-0.00115051	-0.43078	0.42009	0.995432	1
Pbonf: P value after Bonferroni correction; ADHD: Attention deficit hyperactivity disorder; MGN: migraines.

## Sheet: S4
Table S4 - Gene annotation from LAVA loci
ADHD vs. MGN		ADHD vs. MCP
locus 852		locus 1667	locus 286	locus 1933	locus 474	locus 1127	locus 1209	locus 1505	locus 727	locus 464	locus 267	locus 1466	locus 1719
LDHBP3		LINC02735	CTNNA2	GPC5	PTPRG	TRIL	KLF14	CUBN	locus 105377448	RN7SL870P	LINC01122	LINC02578	locus 101928847
CCT7P2		FADS2B	MIR8080	GPC5-AS1	RPL10AP6	locus 100506497	locus 347674	TRDMT1	NOCT	CSPG5	LINC01793	locus 107987035	NCAM1
POLD2P1		OR5AK3P	RBM7P1	LINC00363	RNU2-10P	CPVL	H4P1	VIM-AS1	RNU6-531P	SMARCC1	RNU6-508P	BRINP1	RNU7-187P
NR2F1-AS1		OR5AK2	LRRTM1	GPC6	ID2B	locus 101928168	locus 100133252	VIM	ELF2	SNORD146	RNA5SP94		NCAM1-AS1
NR2F1		OR5AK1P		HNRNPA1P29	PTPRG-AS1	CHN2	MIR29A	ST8SIA6	RN7SL382P	DHX30	MIR4432HG		TTC12
FAM172A		OR5BQ1P		GPC6-AS2	C3orf14	CHN2-AS1	MIR29B1	ST8SIA6-AS1	PPP1R14BP3	MIR1226	RNU1-32P		ANKK1
MIR2277		OR5AK4P		RNA5SP35	FEZF2	NANOGP4	LINC-PINT	PRPF38AP2	RN7SL311P	MAP4	MIR4432		DRD2
NPM1P27		OR5AO1P		GPC6-AS1	CADPS	GTF3C6P3	LINC00513	HACD1	RNU6-506P	VPS26BP1	BCL11A		MIR4301
POU5F2		OR5BP1P				PRR15	RNU6-1010P	STAM-AS1	RNU6-1074P	RN7SL664P			TMPRSS5
KIAA0825		LRRC55				TMSB4XP3	MKLN1	STAM	MGARP	RPL17P16			MTRF1LP1
		APLNR				locus 646762	RPL27P11	TMEM236	NDUFC1	CDC25A			ZW10
		TNKS1BP1				MIR550A3	MKLN1-AS	MRC1	NAA15	SNRPFP4			RPS29P19
		SSRP1				ZNRF2P2	PODXL	MIR511	RNU6-1214P	RNU7-128P			locus 100288385
		P2RX3				DPY19L2P3	RPL31P36	SLC39A12	locus 100421868	NDUFB1P1			CLDN25
		PRG3				WIPF3	EEF1B2P6	SLC39A12-AS1	RAB33B-AS1	MIR4443			locus 390251
		PRG2				SCRN1	RPS14P10	CACNB2	RAB33B	CAMP			ATF4P4
		SLC43A3				FKBP14	RPS15AP22		SETD7	ZNF589			LRRC37A13P
		RNA5SP341				PLEKHA8	NDUFB9P2		FTH1P24	MRPS18AP1			USP28
		RN7SKP259				MTURN	CAPZA1P4		locus 105377622	FCF1P2			locus 100421976
		RTN4RL2					locus 101928782		MGST2	NME6			RNU6-1107P
		SLC43A1					locus 100533635		RN7SKP237	SPINK8			HTR3B
		RN7SL605P					PLXNA4		H3P16	MIR2115			HTR3A
		TIMM10							MAML3	FBXW12
		SMTNL1							RN7SKP253	RN7SL321P
		UBE2L6							locus 101927516	PLXNB1
		RPS4XP13								CCDC51
		SERPING1								TMA7
		MIR130A								ATRIP
		YPEL4								ATRIP-TREX1
		CLP1								TREX1
		ZDHHC5								SHISA5
		MED19								PFKFB4
		TMX2-CTNND1								MIR6823
		TMX2								UCN2
		PPIAP42								COL7A1
		SELENOH								MIR711
		BTBD18								UQCRC1
		CTNND1								SNORA94
		OR5BA1P								TMEM89
										SLC26A6
										MIR6824
										CELSR3
										MIR4793
										LINC02585
										NCKIPSD
										IP6K2
										PRKAR2A
										PRKAR2A-AS1
										SLC25A20
										ARIH2OS
										ARIH2
										P4HTM
										WDR6
										DALRD3
										MIR425
										NDUFAF3
										MIR191
										IMPDH2
										QRICH1
										RN7SL182P
										QARS1
										MIR6890
										USP19
										LAMB2
										LAMB2P1
										CCDC71
										KLHDC8B
										C3orf84
										IHO1
										C3orf62
										MIR4271
										USP4
										GPX1
										RHOA
										TCTA
										AMT
										NICN1
										RNA5SP130
										DAG1
										BSN-DT
										BSN
										APEH
										MST1
										RNF123
										AMIGO3
										GMPPB
										IP6K1
										COX6CP14
										PHF5EP
										CDHR4
										INKA1
										UBA7
										MIR5193
										TRAIP
										CAMKV
										RN7SL217P
										ACTL11P
										MST1R
										MON1A
										RBM6
										RBM5
										RBM5-AS1
										SEMA3F-AS1
										SEMA3F
										GNAT1
										SLC38A3
										GNAI2
										MIR5787
										SEMA3B-AS1
										SEMA3B
										MIR6872
										LSMEM2
										IFRD2
										HYAL3
										NAA80
										HYAL1
										HYAL2
										TUSC2
										RASSF1
										RASSF1-AS1
										ZMYND10
										NPRL2
ADHD: Attention deficit hyperactivity disorder; MGN: migraines; MCP: Multisite chronic pain.

## Sheet: S5
Table S5 - Functional enrichment results for each LAVA locus in Enrichr
	GO Biologial Process				GO Cellular Component				GO Molecular Function				Reactome 2022
	term	P-value	q-value		term	P-value	q-value		term	P-value	q-value		term	P-value	q-value
locus 852	Stem Cell Development GO:0048864	0.00747633	0.0516383		NS				siRNA Binding GO:0035197	0.00449184	0.0449184		Nuclear Receptor Transcription Pathway R-HSA-383280	0.0261919	0.104767
	Neural Crest Cell Differentiation GO:0014033	0.00896555	0.0516383						Regulatory RNA Binding GO:0061980	0.0208071	0.104036
	RNA-mediated Gene Silencing GO:0031047	0.0144088	0.0516383
	Heterochromatin Formation GO:0031507	0.0158887	0.0516383
	Neural Crest Cell Development GO:0014032	0.0217882	0.0566492
	Regulation Of Alternative mRNA Splicing Via Spliceosome GO:0000381	0.0261919	0.056749
	Regulation Of mRNA Splicing Via Spliceosome GO:0048024	0.0460282	0.085481
locus 286	Negative Regulation Of Arp2/3 Complex-Mediated Actin Nucleation GO:0034316	0.001	0.011195		Axon GO:0030424	0.0006	0.005		NS				Myogenesis R-HSA-525793	0.005788	0.02838
	Negative Regulation Of Actin Nucleation GO:0051126	0.001399	0.011195		GABA-ergic Synapse GO:0098982	0.0038	0.0099						Neurexins And Neuroligins R-HSA-6794361	0.011352	0.02838
	Brain Morphogenesis GO:0048854	0.002198	0.011724		Neuron Projection GO:0043005	0.0045	0.0099						Protein-protein Interactions At Synapses R-HSA-6794362	0.017485	0.029142
	Regulation Of Synapse Organization GO:0050807	0.004991	0.013684		Catenin Complex GO:0016342	0.0056	0.0099
	Regulation Of Plasma Membrane Bounded Cell Projection Organization GO:0120035	0.005589	0.013684		Synaptic Membrane GO:0097060	0.0062	0.0099
	Regulation Of Neuron Migration GO:2001222	0.005788	0.013684		Postsynaptic Specialization Membrane GO:0099634	0.0076	0.0101
	Regulation Of Arp2/3 Complex-Mediated Actin Nucleation GO:0034315	0.005987	0.013684		Adherens Junction GO:0005912	0.0297	0.0339
	Dendrite Morphogenesis GO:0048813	0.006982	0.013964
	Cell Morphogenesis Involved In Neuron Differentiation GO:0048667	0.015312	0.027222
	Axon Development GO:0061564	0.019655	0.031448
	Neuron Projection Morphogenesis GO:0048812	0.028884	0.038512
	Negative Regulation Of Response To External Stimulus GO:0032102	0.028884	0.038512
	Brain Development GO:0007420	0.033376	0.039258
	Regulation Of Neuron Projection Development GO:0010975	0.034351	0.039258
	Axonogenesis GO:0007409	0.037076	0.039547
locus 474	Negative Regulation Of Epithelial Cell Migration GO:0010633	0.013126	0.064202		Glutamatergic Synapse GO:0098978	0.0307	0.0923		Transmembrane Receptor Protein Phosphatase Activity GO:0019198	0.006383	0.015958		NS
	Positive Regulation Of Exocytosis GO:0045921	0.014707	0.064202						Transmembrane Receptor Protein Tyrosine Phosphatase Activity GO:0005001	0.006383	0.015958
	Regulation Of Cell-Cell Adhesion GO:0022407	0.017074	0.064202						Protein Tyrosine Phosphatase Activity GO:0004725	0.030004	0.050006
	Regulation Of Epithelial Cell Migration GO:0010632	0.019829	0.064202
	Regulation Of Exocytosis GO:0017157	0.021401	0.064202
	Positive Regulation Of Secretion By Cell GO:1903532	0.028834	0.072086
	Exocytosis GO:0006887	0.033892	0.072626
	Protein Dephosphorylation GO:0006470	0.048545	0.080908
	Enzyme-Linked Receptor Protein Signaling Pathway GO:0007167	0.048545	0.080908
locus 1127	Exocytosis	0.00298	0.078979		NS				Serine-Type Exopeptidase Activity GO:0070008	0.005687	0.03981		RHO GTPases Activate WASPs And WAVEs R-HSA-5663213	0.033666	0.234816
	Positive Regulation Of Megakaryocyte Differentiation GO:0006887	0.007576	0.078979						Gamma-Tubulin Binding GO:0043015	0.027205	0.062133		XBP1(S) Activates Chaperone Genes R-HSA-381038	0.042826	0.234816
	Cell Surface Toll-Like Receptor Signaling Pathway GO:0045654	0.015098	0.078979						Carboxypeptidase Activity GO:0004180	0.035505	0.062133		IRE1alpha Activates Chaperones R-HSA-381070	0.044648	0.234816
	Toll-Like Receptor 4 Signaling Pathway GO:0034142	0.016034	0.078979						Alpha-Tubulin Binding GO:0043014	0.035505	0.062133		Synthesis Of PIPs At Plasma Membrane R-HSA-1660499	0.047375	0.234816
	Regulation Of Megakaryocyte Differentiation GO:0045652	0.017904	0.078979
	Arp2/3 Complex-Mediated Actin Nucleation GO:0034314	0.017904	0.078979
	Actin Nucleation GO:0045010	0.021635	0.078979
	Regulation Of Cytokine Production Involved In Immune Response GO:0002718	0.022565	0.078979
	Positive Regulation Of Myeloid Cell Differentiation GO:0045639	0.033666	0.10474
locus 1209	Negative Regulation Of Cell Adhesion GO:0007162	0.002818	0.044144		Microvillus Membrane GO:0031528	0.0142	0.1421		Semaphorin Receptor Activity GO:0017154	0.010948	0.021896		NS
	Positive Regulation Of Cell-Cell Adhesion Mediated By Integrin GO:0033634	0.005488	0.044144
	Epithelial Tube Formation GO:0072175	0.005488	0.044144
	Glomerular Epithelial Cell Development GO:0072310	0.006583	0.044144
	Podocyte Development GO:0072015	0.006583	0.044144
	Regulation Of Microvillus Organization GO:0032530	0.007676	0.044144
	Semaphorin-Plexin Signaling Pathway Involved In Axon Guidance GO:1902287	0.008768	0.044144
	Regulation Of Cell-Cell Adhesion Mediated By Integrin GO:0033632	0.009858	0.044144
	Regulation Of Cell Adhesion GO:0030155	0.010821	0.044144
	Podocyte Differentiation GO:0072112	0.012037	0.044144
	Semaphorin-Plexin Signaling Pathway Involved In Neuron Projection Guidance GO:1902285	0.013124	0.044144
	Positive Regulation Of Cell Adhesion Mediated By Integrin GO:0033630	0.018544	0.057176
	Epithelial Tube Morphogenesis GO:0060562	0.035696	0.085601
	Semaphorin-Plexin Signaling Pathway GO:0071526	0.036759	0.085601
	Regulation Of Receptor Internalization GO:0002090	0.03888	0.085601
	Positive Regulation Of Axonogenesis GO:0050772	0.040997	0.085601
	Regulation Of Receptor-Mediated Endocytosis GO:0048259	0.042054	0.085601
	Negative Regulation Of Cell-Cell Adhesion GO:0022408	0.04311	0.085601
	Regulation Of Axonogenesis GO:0050770	0.045218	0.085601
	Regulation Of Cell-Cell Adhesion GO:0022407	0.046271	0.085601
	Positive Regulation Of Cell-Cell Adhesion GO:0022409	0.049422	0.087076
locus 1505	Membrane Lipid Biosynthetic Process GO:0046467	0.000933	0.056868		Microvillus Membrane GO:0031528	0.0104	0.1999		alpha-N-acetylneuraminate Alpha-2 8-Sialyltransferase Activity GO:0003828	0.003994	0.03106		HDL Clearance R-HSA-8964011	0.003994	0.083626
	Regulation Of Extracellular Exosome Assembly GO:1903551	0.003994	0.056868		Brush Border Membrane GO:0031526	0.0315	0.1999		Keratin Filament Binding GO:1990254	0.003994	0.03106		Modulation By Mtb Of Host Immune System R-HSA-9637628	0.005587	0.083626
	Receptor-Mediated Endocytosis GO:0006898	0.004188	0.056868		Voltage-Gated Calcium Channel Complex GO:0005891	0.0385	0.1999		3-hydroxyacyl-CoA Dehydratase Activity GO:0018812	0.004791	0.03106		Uptake Of Dietary Cobalamins Into Enterocytes R-HSA-9758881	0.007973	0.083626
	AV Node Cell Action Potential GO:0086016	0.004791	0.056868		Extracellular Membrane-Bounded Organelle GO:0065010	0.0447	0.1999		tRNA Cytosine Methyltransferase Activity GO:0016427	0.005587	0.03106		Presynaptic Depolarization And Calcium Channel Opening R-HSA-112308	0.00956	0.083626
	Cobalamin Metabolic Process GO:0009235	0.005587	0.056868		Microvillus GO:0005902	0.0454	0.1999		enoyl-CoA Hydratase Activity GO:0004300	0.008767	0.03106		Vitamin D (Calciferol) Metabolism R-HSA-196791	0.00956	0.083626
	Cobalamin Transport GO:0015889	0.006383	0.056868		Calcium Channel Complex GO:0034704	0.0462	0.1999		Monoatomic Cation:Bicarbonate Symporter Activity GO:0140410	0.008767	0.03106		Caspase-mediated Cleavage Of Cytoskeletal Proteins R-HSA-264870	0.00956	0.083626
	Cellular Response To Muramyl Dipeptide GO:0071225	0.006383	0.056868		Extracellular Vesicle GO:1903561	0.047	0.1999		Solute:Monoatomic Cation Symporter Activity GO:0015294	0.00956	0.03106		Defects In Cobalamin (B12) Metabolism R-HSA-3296469	0.010353	0.083626
	Tetrapyrrole Metabolic Process GO:0033013	0.007178	0.056868						tRNA Methyltransferase Activity GO:0008175	0.010353	0.03106		Muscle Contraction R-HSA-397014	0.010476	0.083626
	Regulation Of High Voltage-Gated Calcium Channel Activity GO:1901841	0.007178	0.056868						RNA Methyltransferase Activity GO:0008173	0.012728	0.03369		Phase 2 - Plateau Phase R-HSA-5576893	0.011937	0.083626
	Regulation Of Calcium Ion Transmembrane Transport Via High Voltage-Gated Calcium Channel GO:1902514	0.007973	0.056868						Sialyltransferase Activity GO:0008373	0.015886	0.03369		InlB-mediated Entry Of Listeria Monocytogenes Into Host Cell R-HSA-8875360	0.011937	0.083626
	Very Long-Chain Fatty Acid Biosynthetic Process GO:0042761	0.00956	0.056868						Bicarbonate Transmembrane Transporter Activity GO:0015106	0.017462	0.03369		N-Glycan Antennae Elongation R-HSA-975577	0.011937	0.083626
	Positive Regulation Of Voltage-Gated Calcium Channel Activity GO:1901387	0.00956	0.056868						Zinc Ion Transmembrane Transporter Activity GO:0005385	0.018249	0.03369		Listeria Monocytogenes Entry Into Host Cells R-HSA-8876384	0.015098	0.083626
	Atrial Cardiac Muscle Cell Action Potential GO:0086014	0.00956	0.056868						High Voltage-Gated Calcium Channel Activity GO:0008331	0.018249	0.03369		Cobalamin (Cbl Vitamin B12) Transport And Metabolism R-HSA-196741	0.016674	0.083626
	Fatty Acid Elongation GO:0030497	0.00956	0.056868						Transition Metal Ion Transmembrane Transporter Activity GO:0046915	0.026085	0.044718		Negative Regulation Of MET Activity R-HSA-6807004	0.016674	0.083626
	Calcium Ion Import GO:0070509	0.00956	0.056868						Catalytic Activity Acting On A tRNA GO:0140101	0.030759	0.049214		Defects In Vitamin And Cofactor Metabolism R-HSA-3296482	0.016674	0.083626
	Response To Muramyl Dipeptide GO:0032495	0.00956	0.056868						Voltage-Gated Calcium Channel Activity GO:0005245	0.036958	0.055437		RHOBTB1 GTPase Cycle R-HSA-9013422	0.018249	0.083626
	Endocytosis GO:0006897	0.009771	0.056868										Synthesis Of Very Long-Chain Fatty acyl-CoAs R-HSA-75876	0.019035	0.083626
	Protein Transport To Vacuole Involved In Ubiquitin-Dependent Protein Catabolic Process Via The Multivesicular Body Sorting Pathway GO:0043328	0.011145	0.056868										N-glycan Antennae Elongation In medial/trans-Golgi R-HSA-975576	0.020606	0.083626
	Positive Regulation Of Exosomal Secretion GO:1903543	0.011145	0.056868										Infection With Mycobacterium Tuberculosis R-HSA-9635486	0.020606	0.083626
	Ganglioside Biosynthetic Process GO:0001574	0.011937	0.056868										Adrenaline noradrenaline Inhibits Insulin Secretion R-HSA-400042	0.022174	0.083626
	Positive Regulation Of Collagen Biosynthetic Process GO:0032967	0.011937	0.056868										Endosomal Sorting Complex Required For Transport (ESCRT) R-HSA-917729	0.023741	0.083626
	Membrane Depolarization During Cardiac Muscle Cell Action Potential GO:0086012	0.012728	0.056868										Metalloprotease DUBs R-HSA-5689901	0.024523	0.083626
	Positive Regulation Of Collagen Metabolic Process GO:0010714	0.012728	0.056868										EGFR Downregulation R-HSA-182971	0.024523	0.083626
	Neural Tube Development GO:0021915	0.013519	0.056868										Phase 0 - Rapid Depolarisation R-HSA-5576892	0.025304	0.083626
	Long-Chain fatty-acyl-CoA Biosynthetic Process GO:0035338	0.013519	0.056868										Striated Muscle Contraction R-HSA-390522	0.026085	0.083626
	Regulation Of Exosomal Secretion GO:1903541	0.014308	0.056868										Sialic Acid Metabolism R-HSA-4085001	0.026085	0.083626
	Regulation Of Collagen Biosynthetic Process GO:0032965	0.014308	0.056868										RHOBTB GTPase Cycle R-HSA-9706574	0.027646	0.083626
	Glycosphingolipid Biosynthetic Process GO:0006688	0.015098	0.056868										Plasma Lipoprotein Clearance R-HSA-8964043	0.027646	0.083626
	N-glycan Processing GO:0006491	0.015098	0.056868										Fatty acyl-CoA Biosynthesis R-HSA-75105	0.029203	0.083626
	Ganglioside Metabolic Process GO:0001573	0.015098	0.056868										NCAM1 Interactions R-HSA-419037	0.029203	0.083626
	Intracellular Monoatomic Ion Homeostasis GO:0006873	0.015886	0.057908										Apoptotic Cleavage Of Cellular Proteins R-HSA-111465	0.029982	0.083626
	Zinc Ion Transmembrane Transport GO:0071577	0.016674	0.058882										RHOU GTPase Cycle R-HSA-9013420	0.030759	0.083626
	Long-Chain fatty-acyl-CoA Metabolic Process GO:0035336	0.018249	0.060534										tRNA Modification In Nucleus And Cytosol R-HSA-6782315	0.033088	0.087232
	Neuromuscular Junction Development GO:0007528	0.019035	0.060534										Cross-presentation Of Soluble Exogenous Antigens (Endosomes) R-HSA-1236978	0.03773	0.095705
	Carbohydrate Biosynthetic Process GO:0016051	0.019821	0.060534										Signaling By EGFR R-HSA-177929	0.038502	0.095705
	fatty-acyl-CoA Biosynthetic Process GO:0046949	0.019821	0.060534										Apoptotic Execution Phase R-HSA-75153	0.040813	0.098632
	Late Endosome To Vacuole Transport Via Multivesicular Body Sorting Pathway GO:0032511	0.019821	0.060534										NCAM Signaling For Neurite Out-Growth R-HSA-375165	0.044654	0.104998
	Establishment Of Protein Localization To Vacuole GO:0072666	0.02139	0.061767										RHO GTPase Cycle R-HSA-9012999	0.047476	0.107107
	Regulation Of Voltage-Gated Calcium Channel Activity GO:1901385	0.022958	0.061767										Synthesis Of Substrates In N-glycan Biosythesis R-HSA-446219	0.049244	0.107107
	Multivesicular Body Assembly GO:0036258	0.022958	0.061767										Signaling By MET R-HSA-6806834	0.049244	0.107107
	Carbohydrate Derivative Biosynthetic Process GO:1901137	0.022958	0.061767
	Positive Regulation Of Calcium Ion Transport GO:0051928	0.022958	0.061767
	Multivesicular Body Organization GO:0036257	0.023741	0.062388
	Regulation Of Calcium Ion Transmembrane Transporter Activity GO:1901019	0.025304	0.062716
	Very Long-Chain Fatty Acid Metabolic Process GO:0000038	0.025304	0.062716
	Glycolipid Metabolic Process GO:0006664	0.026085	0.062716
	Ubiquitin-Dependent Protein Catabolic Process Via The Multivesicular Body Sorting Pathway GO:0043162	0.026085	0.062716
	tRNA Methylation GO:0030488	0.028425	0.064464
	RNA Stabilization GO:0043489	0.029203	0.064464
	Positive Regulation Of Exocytosis GO:0045921	0.029203	0.064464
	Membrane Fission GO:0090148	0.029982	0.064464
	Vitamin Transport GO:0051180	0.030759	0.064464
	Neuron Projection Extension GO:1990138	0.030759	0.064464
	Water-Soluble Vitamin Metabolic Process GO:0006767	0.031536	0.064464
	Positive Regulation Of Monoatomic Ion Transport GO:0043270	0.031536	0.064464
	Regulation Of Heart Rate By Cardiac Conduction GO:0086091	0.032312	0.064464
	Ceramide Biosynthetic Process GO:0046513	0.033088	0.064464
	Positive Regulation Of Calcium Ion Transmembrane Transport GO:1904427	0.033088	0.064464
	Glycolipid Biosynthetic Process GO:0009247	0.033863	0.064856
	Positive Regulation Of Biosynthetic Process GO:0009891	0.034638	0.065234
	Cardiac Conduction GO:0061337	0.036185	0.06595
	Regulation Of mRNA Catabolic Process GO:0061013	0.036185	0.06595
	Oligosaccharide Metabolic Process GO:0009311	0.03773	0.067675
	tRNA Processing GO:0008033	0.039273	0.069341
	RNA Modification GO:0009451	0.040043	0.069614
	Glycoprotein Metabolic Process GO:0009100	0.041583	0.071195
	Regulation Of Cation Channel Activity GO:2001257	0.043887	0.07293
	Cellular Response To Peptide GO:1901653	0.043887	0.07293
	Regulation Of Calcium Ion Transport GO:0051924	0.044654	0.07313
	RNA Methylation GO:0001510	0.048481	0.078262
locus 1667	Positive Regulation Of Calcium Ion Transmembrane Transport GO:1904427	0.003037	0.134062		TIM22 Mitochondrial Import Inner Membrane Insertion Complex GO:0042721	0.011644	0.333825		L-leucine Transmembrane Transporter Activity GO:0015190	0.009713	0.093617		Elevation Of Cytosolic Ca2+ Levels R-HSA-139853	0.028864	0.367305
	Positive Regulation Of Transcription Elongation By RNA Polymerase II GO:0032968	0.003181	0.134062		TIM23 Mitochondrial Import Inner Membrane Translocase Complex GO:0005744	0.028864	0.333825		Extracellularly ATP-gated Monoatomic Cation Channel Activity GO:0004931	0.011644	0.093617		Defects Of Contact Activation System (CAS) And Kallikrein/Kinin System (KKS) R-HSA-9651496	0.028864	0.367305
	Positive Regulation Of DNA-templated Transcription Elongation GO:0032786	0.005339	0.134062		Adherens Junction GO:0005912	0.034548	0.333825		Nucleotide Receptor Activity GO:0016502	0.011644	0.093617		Intrinsic Pathway Of Fibrin Clot Formation R-HSA-140837	0.040181	0.367305
	Histamine Metabolic Process GO:0001692	0.009713	0.134062		Collagen-Containing Extracellular Matrix GO:0062023	0.03586	0.333825		Oxidoreductase Activity Acting On Paired Donors With Oxidation Of A Pair Of Donors Resulting In The Reduction Of Molecular Oxygen To Two Molecules Of Water GO:0016717	0.013572	0.093617		TP53 Regulates Transcription Of Additional Cell Cycle Genes With Uncertain Roles In P53 Pathway R-HSA-6804115	0.040181	0.367305
	ISG15-protein Conjugation GO:0032020	0.009713	0.134062		Core Mediator Complex GO:0070847	0.043924	0.333825		ATP-gated Ion Channel Activity GO:0035381	0.013572	0.093617		Deadenylation Of mRNA R-HSA-429947	0.047654	0.367305
	Negative Regulation Of Amino Acid Transport GO:0051956	0.009713	0.134062						Disulfide Oxidoreductase Activity GO:0015036	0.015497	0.093617		Platelet Calcium Homeostasis R-HSA-418360	0.049513	0.367305
	Aromatic Compound Biosynthetic Process GO:0019438	0.009713	0.134062						Branched-Chain Amino Acid Transmembrane Transporter Activity GO:0015658	0.017417	0.093617
	Regulation Of Transcription Elongation By RNA Polymerase II GO:0034243	0.009887	0.134062						Purine Nucleobase Transmembrane Transporter Activity GO:0005345	0.017417	0.093617
	Coronary Vasculature Development GO:0060976	0.013572	0.134062						Purinergic Nucleotide Receptor Activity GO:0001614	0.026965	0.128833
	Venous Blood Vessel Development GO:0060841	0.013572	0.134062						Protein-Cysteine S-palmitoyltransferase Activity GO:0019706	0.043924	0.184073
	Regulation Of Pattern Recognition Receptor Signaling Pathway GO:0062207	0.015497	0.134062						Excitatory Extracellular Ligand-Gated Monoatomic Ion Channel Activity GO:0005231	0.049513	0.184073
	Purine Nucleobase Transport GO:0006863	0.015497	0.134062
	Positive Regulation Of Blood Vessel Endothelial Cell Proliferation Involved In Sprouting Angiogenesis GO:1903589	0.015497	0.134062
	Positive Regulation Of Calcium Ion Transport Into Cytosol GO:0010524	0.015497	0.134062
	Regulation Of Gap Junction Assembly GO:1903596	0.015497	0.134062
	Neuron Projection Regeneration GO:0031102	0.017417	0.134062
	Axon Regeneration GO:0031103	0.017417	0.134062
	Leucine Transport GO:0015820	0.017417	0.134062
	Branched-Chain Amino Acid Transport GO:0015803	0.019334	0.134062
	Positive Regulation Of Voltage-Gated Potassium Channel Activity GO:1903818	0.019334	0.134062
	Sensory Perception Of Chemical Stimulus GO:0007606	0.019457	0.134062
	Biogenic Amine Biosynthetic Process GO:0042401	0.021247	0.134062
	Heterocycle Biosynthetic Process GO:0018130	0.021247	0.134062
	Protein Insertion Into Mitochondrial Inner Membrane GO:0045039	0.023157	0.134062
	Positive Regulation Of Calcium-Mediated Signaling GO:0050850	0.023157	0.134062
	Positive Regulation Of Vasoconstriction GO:0045907	0.023157	0.134062
	Granulocyte Activation GO:0036230	0.023157	0.134062
	Negative Regulation Of Complement Activation GO:0045916	0.023157	0.134062
	Positive Regulation Of Potassium Ion Transmembrane Transporter Activity GO:1901018	0.025063	0.134062
	ncRNA Transcription GO:0098781	0.025063	0.134062
	Atrioventricular Valve Development GO:0003171	0.025063	0.134062
	Aorta Development GO:0035904	0.026965	0.134062
	Regulation Of Transposition GO:0010528	0.026965	0.134062
	Protein Trimerization GO:0070206	0.026965	0.134062
	Cellular Response To ATP GO:0071318	0.026965	0.134062
	Protein Homotrimerization GO:0070207	0.026965	0.134062
	Male Meiosis I GO:0007141	0.030759	0.134062
	Regulation Of Blood Vessel Endothelial Cell Proliferation Involved In Sprouting Angiogenesis GO:1903587	0.030759	0.134062
	Vasculature Development GO:0001944	0.030759	0.134062
	ncRNA Metabolic Process GO:0034660	0.032651	0.134062
	Response To Axon Injury GO:0048678	0.034538	0.134062
	Icosanoid Biosynthetic Process GO:0046456	0.034538	0.134062
	Neutrophil Activation GO:0042119	0.034538	0.134062
	Nucleosome Disassembly GO:0006337	0.034538	0.134062
	Leukotriene Biosynthetic Process GO:0019370	0.036423	0.134062
	RNA-templated DNA Biosynthetic Process GO:0006278	0.036423	0.134062
	Superoxide Anion Generation GO:0042554	0.036423	0.134062
	Telomere Maintenance Via Telomerase GO:0007004	0.036423	0.134062
	Response To ATP GO:0033198	0.038304	0.134062
	protein-DNA Complex Disassembly GO:0032986	0.038304	0.134062
	Leukotriene Metabolic Process GO:0006691	0.038304	0.134062
	Nuclear-Transcribed mRNA polyA Tail Shortening GO:0000289	0.038304	0.134062
	Positive Regulation Of Protein Autophosphorylation GO:0031954	0.042054	0.144413
	Artery Development GO:0060840	0.043924	0.148041
	Positive Regulation Of Peptidyl-Threonine Phosphorylation GO:0010800	0.045791	0.15019
	Negative Regulation Of Transposition GO:0010529	0.047654	0.15019
	Regulation Of Vasoconstriction GO:0019229	0.049513	0.15019
	Telomere Maintenance Via Telomere Lengthening GO:0010833	0.049513	0.15019
	Meiosis I GO:0007127	0.049513	0.15019
	Cell-Cell Adhesion Mediated By Cadherin GO:0044331	0.049513	0.15019
locus 1933	Regulation Of Protein Localization To Membrane GO:1905475	0.011147	0.053481		Lysosomal Lumen GO:0043202	0.000503	0.002378		Coreceptor Activity Involved In Wnt Signaling Pathway Planar Cell Polarity Pathway GO:1904929	0.001999	0.002797		Defective EXT1 Causes Exostoses 1 TRPS2 And CHDS R-HSA-3656253	1.09e-05	0.00017
	Positive Regulation Of Canonical Wnt Signaling Pathway GO:0090263	0.033504	0.053481		Golgi Lumen GO:0005796	0.000679	0.002378		Coreceptor Activity Involved In Wnt Signaling Pathway GO:0071936	0.002797	0.002797		Defective B3GALT6 Causes EDSP2 And SEMDJL1 R-HSA-4420332	2.65e-05	0.00017
	Regulation Of Protein Localization GO:0032880	0.038154	0.053481		Vacuolar Lumen GO:0005775	0.001746	0.002378						Defective B3GAT3 Causes JDSSDHD R-HSA-3560801	2.65e-05	0.00017
	Positive Regulation Of Wnt Signaling Pathway GO:0030177	0.042784	0.053481		Lysosome GO:0005764	0.015986	0.027975						Defective B4GALT7 Causes EDS Progeroid Type R-HSA-3560783	2.65e-05	0.00017
					Intracellular Organelle Lumen GO:0070013	0.043151	0.060412						HS-GAG Degradation R-HSA-2024096	2.93e-05	0.00017
locus 727	Positive Regulation Of Transcription Of Notch Receptor Target GO:0007221	0.00623494	0.124188		Glutathione Binding GO:0043295	0.011196	0.108164		RUNX1 Regulates Transcription of Genes Involved in BCR Signaling	0.00747745	0.164901
	Regulation Of Organelle Organization GO:0033043	0.00688907	0.124188		polyA-specific Ribonuclease Activity GO:0004535	0.0149012	0.108164		NOTCH2 Intracellular Domain Regulates Transcription	0.0149012	0.164901
	Glutathione Biosynthetic Process GO:0006750	0.00747745	0.124188		Histone Methyltransferase Activity GO:0042054	0.023495	0.108164		RUNX3 Regulates NOTCH Signaling	0.017364	0.164901
	N-terminal Peptidyl-Methionine Acetylation GO:0017196	0.00871846	0.124188		Lysine N-methyltransferase Activity GO:0016278	0.0308037	0.108164		Regulation of Gene Expression in Late Stage (Branching Morphogenesis) Pancreatic Bud Precursor Cells	0.0198208	0.164901
	Nonribosomal Peptide Biosynthetic Process GO:0019184	0.00871846	0.124188		Acetyltransferase Activity GO:0016407	0.0332283	0.108164		Aflatoxin Activation and Detoxification	0.023495	0.164901
	Peptidyl-Lysine Monomethylation GO:0018026	0.00995799	0.124188		Glutathione Transferase Activity GO:0004364	0.0344384	0.108164		NOTCH4 Intracellular Domain Regulates Transcription	0.0247168	0.164901
	Membrane Lipid Catabolic Process GO:0046466	0.00995799	0.124188		RNA Exonuclease Activity, Producing 5'-Phosphomonoesters GO:0016896	0.0368542	0.108164		NOTCH3 Intracellular Domain Regulates Transcription	0.0308037	0.164901
	Peptidyl-Lysine Dimethylation GO:0018027	0.011196	0.124188		NADH Dehydrogenase Ubiquinone Activity GO:0008137	0.0404671	0.108164		BMAL1 CLOCK, NPAS2 Activates Circadian Gene Expression	0.0344384	0.164901
	Negative Regulation Of Exocytosis GO:0045920	0.0124326	0.124188		3'-5'-RNA Exonuclease Activity GO:0000175	0.0416685	0.108164		Notch-HLH Transcription Pathway	0.0344384	0.164901
	Axonal Transport Of Mitochondrion GO:0019896	0.0149012	0.124188		NADH Dehydrogenase Quinone Activity GO:0050136	0.0416685	0.108164		Signaling by NOTCH2	0.0440669	0.164901
	Peptidyl-Methionine Modification GO:0018206	0.0161334	0.124188		Histone H3 Methyltransferase Activity GO:0140938	0.0440669	0.108164		Glutathione Conjugation	0.045264	0.164901
	N-terminal Protein Amino Acid Modification GO:0031365	0.0161334	0.124188
	Mitochondrion Transport Along Microtubule GO:0047497	0.017364	0.124188
	N-terminal Protein Amino Acid Acetylation GO:0006474	0.0185931	0.124188
	Retrograde Axonal Transport GO:0008090	0.0185931	0.124188
	Regulation Of Golgi Organization GO:1903358	0.0198208	0.124188
	Membrane Lipid Metabolic Process GO:0006643	0.021047	0.124188
	Nicotinamide Nucleotide Metabolic Process GO:0046496	0.021047	0.124188
	Icosanoid Biosynthetic Process GO:0046456	0.0222717	0.124188
	NADP Metabolic Process GO:0006739	0.023495	0.124188
	Leukotriene Biosynthetic Process GO:0019370	0.023495	0.124188
	Leukotriene Metabolic Process GO:0006691	0.0247168	0.124707
	Cellular Lipid Catabolic Process GO:0044242	0.0283733	0.136932
	Cellular Response To Steroid Hormone Stimulus GO:0071383	0.0308037	0.138855
	Peptidyl-Lysine Methylation GO:0018022	0.0332283	0.138855
	Protein Localization To Golgi Apparatus GO:0034067	0.0344384	0.138855
	Response To Steroid Hormone GO:0048545	0.035647	0.138855
	Protein Acetylation GO:0006473	0.035647	0.138855
	Negative Regulation Of Osteoblast Differentiation GO:0045668	0.0392642	0.138855
	intra-Golgi Vesicle-Mediated Transport GO:0006891	0.0404671	0.138855
	Mitochondrial Electron Transport, NADH To Ubiquinone GO:0006120	0.0416685	0.138855
	Purine Nucleotide Metabolic Process GO:0006163	0.0416685	0.138855
	Positive Regulation Of Organelle Organization GO:0010638	0.0416685	0.138855
	RNA Stabilization GO:0043489	0.045264	0.138855
	Heterochromatin Organization GO:0070828	0.0476538	0.138855
	Anterograde Axonal Transport GO:0008089	0.0476538	0.138855
	Axonal Transport GO:0098930	0.0476538	0.138855
	Notch Signaling Pathway GO:0007219	0.0488466	0.138855
locus 464	Negative Chemotaxis GO:0050919	0.000878655	0.208745		Heterotrimeric G-protein Complex GO:0005834	0.00933042	0.483906		Phosphotransferase Activity, Phosphate Group As Acceptor GO:0016776	0.00023401	0.0315914		Hyaluronan Uptake and Degradation	4.67991e-05	0.0123174
	Hyaluronan Catabolic Process GO:0030214	0.00100884	0.208745		Extrinsic Component Of Cytoplasmic Side Of Plasma Membrane GO:0031234	0.0116724	0.483906		Hyalurononglucosaminidase Activity GO:0004415	0.000544788	0.0367732		CS DS Degradation	7.67437e-05	0.0123174
	Semaphorin-Plexin Signaling Pathway GO:0071526	0.00115424	0.208745		Intracellular Organelle Lumen GO:0070013	0.0156099	0.483906		Hexosaminidase Activity GO:0015929	0.00195805	0.0881121		Hyaluronan Metabolism	0.000141463	0.0151365
	Inositol Phosphate Biosynthetic Process GO:0032958	0.00160845	0.208745		Basement Membrane GO:0005604	0.0320793	0.562067		Semaphorin Receptor Binding GO:0030215	0.0078714	0.251921		Signaling by MST1	0.000364648	0.029263
	Cellular Response To UV-B GO:0071493	0.00195805	0.208745						Chemorepellent Activity GO:0045499	0.00933042	0.251921		Sema4D Mediated Inhibition of Cell Attachment and Migration	0.00100884	0.0647675
	Semaphorin-Plexin Signaling Pathway Involved In Neuron Projection Guidance GO:1902285	0.0023403	0.208745						Protein Serine/Threonine Kinase Inhibitor Activity GO:0030291	0.0162448	0.267814		Chondroitin Sulfate Dermatan Sulfate Metabolism	0.0035221	0.188432
	Regulation Of cAMP-dependent Protein Kinase Activity GO:2000479	0.0027548	0.208745						Guanylyltransferase Activity GO:0070568	0.030133	0.267814		Sema4D Induced Cell Migration and Growth-Cone Collapse	0.00652596	0.299262
	Hyaluronan Metabolic Process GO:0030212	0.00320114	0.208745						Protein Kinase Inhibitor Activity GO:0004860	0.0308053	0.267814		Glycosaminoglycan Metabolism	0.00765517	0.307164
	Aminoglycan Catabolic Process GO:0006026	0.00320114	0.208745						Sugar-Phosphatase Activity GO:0050308	0.0360506	0.267814		Sema4D in Semaphorin Signaling	0.00933042	0.332785
	Polyol Biosynthetic Process GO:0046173	0.00367893	0.208745						Phosphofructokinase Activity GO:0008443	0.0360506	0.267814		Laminin Interactions	0.0143601	0.460959
	Glycosaminoglycan Catabolic Process GO:0006027	0.00367893	0.208745						G-quadruplex RNA Binding GO:0002151	0.0360506	0.267814		Activation of ATR in Response to Replication Stress	0.0213863	0.509094
	Regulation Of Osteoblast Proliferation GO:0033688	0.00418778	0.208745						MutLalpha Complex Binding GO:0032405	0.0360506	0.267814		Deubiquitination	0.0243187	0.509094
	Response To UV-B GO:0010224	0.00418778	0.208745						MutSalpha Complex Binding GO:0032407	0.0360506	0.267814		ADORA2B Mediated Anti-Inflammatory Cytokines Production	0.0283198	0.509094
	Polyol Metabolic Process GO:0019751	0.00472729	0.218806						Protein Tyrosine Kinase Inhibitor Activity GO:0030292	0.0360506	0.267814		Ub-specific Processing Proteases	0.029154	0.509094
	Mitotic Cytokinetic Process GO:1902410	0.00529708	0.228834						Neutral L-amino Acid:Sodium Symporter Activity GO:0005295	0.0419324	0.267814		GPER1 Signaling	0.0308053	0.509094
	Negative Regulation Of Axon Extension Involved In Axon Guidance GO:0048843	0.00589676	0.238819						Procollagen-Proline Dioxygenase Activity GO:0019798	0.0419324	0.267814		Metabolism of Carbohydrates	0.0326104	0.509094
	Response To Fibroblast Growth Factor GO:0071774	0.00652596	0.242889						Peptide alpha-N-acetyltransferase Activity GO:0004596	0.0419324	0.267814		Inositol Phosphate Metabolism	0.0346886	0.509094
	Negative Regulation Of Growth GO:0045926	0.00704626	0.242889						Peptidyl-Proline 4-Dioxygenase Activity GO:0031545	0.0419324	0.267814		Antigen Processing Ubiquitination & Proteasome Degradation	0.0351436	0.509094
	Negative Regulation Of Cell Growth GO:0030308	0.00724553	0.242889						Peptide N-acetyltransferase Activity GO:0034212	0.0477787	0.267814		Synthesis of GDP-mannose	0.0360506	0.509094
	Response To Reactive Oxygen Species GO:0000302	0.00766312	0.242889						cAMP-dependent Protein Kinase Inhibitor Activity GO:0004862	0.0477787	0.267814		Synthesis of 15-Eicosatetraenoic Acid Derivatives	0.0360506	0.509094
	Inositol Phosphate Metabolic Process GO:0043647	0.0078714	0.242889						L-alanine Transmembrane Transporter Activity GO:0015180	0.0477787	0.267814		Glycine Degradation	0.0419324	0.509094
	Regulation Of Axon Extension Involved In Axon Guidance GO:0048841	0.00858689	0.252923						L-glutamine Transmembrane Transporter Activity GO:0015186	0.0477787	0.267814		Synthesis of 12-Eicosatetraenoic Acid Derivatives	0.0419324	0.509094
	Wnt Signaling Pathway, Planar Cell Polarity Pathway GO:0060071	0.0109001	0.307099										G-protein Mediated Events	0.0429847	0.509094
	Cellular Response To UV GO:0034644	0.0125084	0.322942										Defective CHST14 Causes EDS, Musculocontractural Type	0.0477787	0.509094
	Glycosaminoglycan Metabolic Process GO:0030203	0.0125776	0.322942										Defective CHST3 Causes SEDCJD	0.0477787	0.509094
	Axon Guidance GO:0007411	0.0131947	0.322942										Defective CHSY1 Causes TPBS	0.0477787	0.509094
	Regulation Of Establishment Of Planar Polarity GO:0090175	0.0134559	0.322942
	Negative Regulation Of Axon Extension GO:0030517	0.0143601	0.332334
	Negative Regulation Of Chemotaxis GO:0050922	0.0152899	0.341649
	Mesenchymal Cell Migration GO:0090497	0.0162448	0.350889
	Negative Regulation Of Cellular Process GO:0048523	0.0171914	0.351825
	Organophosphate Biosynthetic Process GO:0090407	0.0182291	0.351825
	Neural Crest Cell Migration GO:0001755	0.0203102	0.351825
	Negative Regulation Of Protein Kinase B Signaling GO:0051898	0.0203102	0.351825
	tRNA Methylation GO:0030488	0.0203102	0.351825
	Connective Tissue Development GO:0061448	0.0224856	0.351825
	Non-Canonical Wnt Signaling Pathway GO:0035567	0.0259199	0.351825
	Negative Regulation Of MAPK Cascade GO:0043409	0.026471	0.351825
	Neural Crest Cell Development GO:0014032	0.029552	0.351825
	Phosphatidylinositol Phosphate Biosynthetic Process GO:0046854	0.029552	0.351825
	Negative Regulation Of Cell Size GO:0045792	0.030133	0.351825
	Regulation Of Basement Membrane Organization GO:0110011	0.030133	0.351825
	Cilium Disassembly GO:0061523	0.030133	0.351825
	Multinuclear Osteoclast Differentiation GO:0072674	0.030133	0.351825
	Basic Amino Acid Transport GO:0015802	0.030133	0.351825
	Negative Regulation Of Fibroblast Migration GO:0010764	0.030133	0.351825
	Regulation Of Non-Motile Cilium Assembly GO:1902855	0.030133	0.351825
	PERK-mediated Unfolded Protein Response GO:0036499	0.030133	0.351825
	ISG15-protein Conjugation GO:0032020	0.030133	0.351825
	GDP-mannose Metabolic Process GO:0019673	0.030133	0.351825
	Positive Regulation Of Urine Volume GO:0035810	0.030133	0.351825
	Regulation Of Protein Serine/Threonine Kinase Activity GO:0071900	0.0312207	0.351825
	Cleavage Furrow Formation GO:0036089	0.0360506	0.351825
	protein-DNA Covalent Cross-Linking Repair GO:0106300	0.0360506	0.351825
	Meiotic DNA Double-Strand Break Formation GO:0042138	0.0360506	0.351825
	Axon Extension Involved In Axon Guidance GO:0048846	0.0360506	0.351825
	Hyaluronan Biosynthetic Process GO:0030213	0.0360506	0.351825
	Negative Regulation Of Stress-Activated Protein Kinase Signaling Cascade GO:0070303	0.0360506	0.351825
	Transepithelial Chloride Transport GO:0030321	0.0360506	0.351825
	Regulation Of Cellular Response To Hypoxia GO:1900037	0.0360506	0.351825
	Neuron Projection Extension Involved In Neuron Projection Guidance GO:1902284	0.0360506	0.351825
	Cartilage Development GO:0051216	0.0401435	0.351825
	Neuron Projection Guidance GO:0097485	0.0403303	0.351825
	Regulation Of Proteasomal Protein Catabolic Process GO:0061136	0.0415548	0.351825
	Regulation Of Cyclic-Nucleotide Phosphodiesterase Activity GO:0051342	0.0419324	0.351825
	Negative Regulation Of cAMP-dependent Protein Kinase Activity GO:2000480	0.0419324	0.351825
	Peptidyl-Proline Hydroxylation To 4-hydroxy-L-proline GO:0018401	0.0419324	0.351825
	Aromatic Amino Acid Transport GO:0015801	0.0419324	0.351825
	Intracellular pH Elevation GO:0051454	0.0419324	0.351825
	Lipoxygenase Pathway GO:0019372	0.0419324	0.351825
	Regulation Of Lipase Activity GO:0060191	0.0419324	0.351825
	UV Protection GO:0009650	0.0419324	0.351825
	Negative Regulation Of Osteoblast Proliferation GO:0033689	0.0419324	0.351825
	L-alanine Transport GO:0015808	0.0419324	0.351825
	Regulation Of Mammary Gland Epithelial Cell Proliferation GO:0033599	0.0419324	0.351825
	Cellular Response To Fibroblast Growth Factor Stimulus GO:0044344	0.0444327	0.351825
	Cellular Response To Platelet-Derived Growth Factor Stimulus GO:0036120	0.0477787	0.351825
	Positive Regulation Of Extracellular Matrix Assembly GO:1901203	0.0477787	0.351825
	Semaphorin-Plexin Signaling Pathway Involved In Axon Guidance GO:1902287	0.0477787	0.351825
	Monocyte Activation GO:0042117	0.0477787	0.351825
	Regulation Of Urine Volume GO:0035809	0.0477787	0.351825
	Phototransduction, Visible Light GO:0007603	0.0477787	0.351825
	Negative Regulation Of Mitotic Nuclear Division GO:0045839	0.0477787	0.351825
	Acid Secretion GO:0046717	0.0477787	0.351825
	Glutamine Transport GO:0006868	0.0477787	0.351825
	Translational Termination GO:0006415	0.0477787	0.351825
	Regulation Of Rhodopsin Mediated Signaling Pathway GO:0022400	0.0477787	0.351825
	Sympathetic Ganglion Development GO:0061549	0.0477787	0.351825
locus 267	Regulation Of Dendrite Development GO:0050773	0.0162855	0.096265		SWI/SNF Complex GO:0016514	0.011543	0.03463		NS				ALK Mutants Bind TKIs	0.0047907	0.02395
	Negative Regulation Of Neuron Projection Development GO:0010977	0.0214005	0.096265										Signaling by ALK Fusions and Activated Point Mutants	0.0366063	0.0610104
	Peptidyl-Lysine Modification GO:0018205	0.0369934	0.096265										Signaling by ALK in Cancer	0.0366063	0.0610104
	Negative Regulation Of Developmental Process GO:0051093	0.0427845	0.096265
locus 1466	Negative Regulation Of Cell Cycle GO:0045786	0.012696	0.038089		NS
	Regulation Of Cell Cycle GO:0051726	0.044039	0.066059						NS				NS
locus 1719	Chemical Synaptic Transmission GO:0007268	0.00319667	0.0772183		Neurotransmitter Receptor Complex GO:0098878	1.72787e-05	0.00039741		Serotonin Receptor Activity GO:0099589	0.000369425	0.00406367		Dopamine Receptors	0.00548839	0.279908
	Positive Regulation Of Growth Hormone Secretion GO:0060124	0.00548839	0.0772183		Cation Channel Complex GO:0034703	0.00153847	0.0176924		Transmitter-Gated Monoatomic Ion Channel Activity GO:0022824	0.000878396	0.00483118		Neurotransmitter Receptors and Postsynaptic Signal Transmission	0.0209153	0.381994
	Prepulse Inhibition GO:0060134	0.00548839	0.0772183		Kinetochore Microtubule GO:0005828	0.0196241	0.128337		Ligand-Gated Monoatomic Cation Channel Activity GO:0099094	0.00305316	0.0111949		Signal Transduction by L1	0.0228588	0.381994
	Response To Alkaloid GO:0043279	0.00658262	0.0772183		Neuron Projection GO:0043005	0.0223195	0.128337		Ubiquitin-Like Protein Peptidase Activity GO:0019783	0.0346326	0.0952396		Transmission Across Chemical Synapses	0.034883	0.381994
	Response To Cocaine GO:0042220	0.00658262	0.0772183		Non-Motile Cilium GO:0097730	0.032502	0.149509						NCAM1 Interactions	0.0452184	0.381994
	Phospholipase C-activating Dopamine Receptor Signaling Pathway GO:0060158	0.00658262	0.0772183		Ciliary Membrane GO:0060170	0.0409974	0.157157						Amine Ligand-Binding Receptors	0.0462709	0.381994
	Regulation Of Growth Hormone Secretion GO:0060123	0.00658262	0.0772183
	Protein Deubiquitination Involved In Ubiquitin-Dependent Protein Catabolic Process GO:0071947	0.0076757	0.0772183
	Regulation Of Dopamine Receptor Signaling Pathway GO:0060159	0.0076757	0.0772183
	Regulation Of Dopamine Uptake Involved In Synaptic Transmission GO:0051584	0.0076757	0.0772183
	Commissural Neuron Axon Guidance GO:0071679	0.00876763	0.0772183
	Response To Histamine GO:0034776	0.00985841	0.0772183
	Arachidonate Transport GO:1903963	0.00985841	0.0772183
	Arachidonic Acid Secretion GO:0050482	0.00985841	0.0772183
	Protein Localization To Condensed Chromosome GO:1903083	0.0109481	0.0772183
	Regulation Of Long-Term Neuronal Synaptic Plasticity GO:0048169	0.0109481	0.0772183
	Visual Learning GO:0008542	0.0120365	0.0772183
	Protein Localization To Kinetochore GO:0034501	0.0120365	0.0772183
	Phasic Smooth Muscle Contraction GO:0014821	0.0120365	0.0772183
	Adult Locomotory Behavior GO:0008344	0.0131239	0.0772183
	Icosanoid Secretion GO:0032309	0.0131239	0.0772183
	Catecholamine Metabolic Process GO:0006584	0.0142101	0.0772183
	Regulation Of Exit From Mitosis GO:0007096	0.0152952	0.0772183
	Negative Regulation Of Blood Pressure GO:0045776	0.0152952	0.0772183
	Adenylate Cyclase-Activating Adrenergic Receptor Signaling Pathway GO:0071880	0.0163791	0.0772183
	Negative Regulation Of Synaptic Transmission GO:0050805	0.0163791	0.0772183
	Regulation Of Systemic Arterial Blood Pressure GO:0003073	0.0163791	0.0772183
	Regulation Of Synaptic Transmission, GABAergic GO:0032228	0.0174619	0.0772183
	Associative Learning GO:0008306	0.0196241	0.0772183
	Protein Localization To Chromosome, Centromeric Region GO:0071459	0.0196241	0.0772183
	Positive Regulation Of Neuroblast Proliferation GO:0002052	0.0196241	0.0772183
	Excitatory Postsynaptic Potential GO:0060079	0.0196241	0.0772183
	Adrenergic Receptor Signaling Pathway GO:0071875	0.0196241	0.0772183
	Response To Ethanol GO:0045471	0.0196241	0.0772183
	Anterograde Trans-Synaptic Signaling GO:0098916	0.019966	0.0772183
	Dopamine Metabolic Process GO:0042417	0.0207034	0.0772183
	Intrinsic Apoptotic Signaling Pathway In Response To DNA Damage By P53 Class Mediator GO:0042771	0.0207034	0.0772183
	Regulation Of Neuroblast Proliferation GO:1902692	0.0260834	0.0894247
	Chemical Synaptic Transmission, Postsynaptic GO:0099565	0.0271559	0.0894247
	Negative Regulation Of Protein Transport GO:0051224	0.0271559	0.0894247
	Mitotic Spindle Checkpoint Signaling GO:0071174	0.0282274	0.0894247
	Spindle Assembly Checkpoint Signaling GO:0071173	0.0282274	0.0894247
	Mitotic Spindle Assembly Checkpoint Signaling GO:0007094	0.0282274	0.0894247
	Positive Regulation Of Cytosolic Calcium Ion Concentration Involved In Phospholipase C-activating G Protein-Coupled Signaling Pathway GO:0051482	0.0292977	0.0894247
	Negative Regulation Of Mitotic Metaphase/Anaphase Transition GO:0045841	0.030367	0.0894247
	Establishment Of Mitotic Spindle Orientation GO:0000132	0.0314351	0.0894247
	Positive Regulation Of Neural Precursor Cell Proliferation GO:2000179	0.0314351	0.0894247
	Regulation Of Potassium Ion Transport GO:0043266	0.032502	0.0894247
	Sister Chromatid Segregation GO:0000819	0.0367587	0.0894247
	Regulation Of Neuronal Synaptic Plasticity GO:0048168	0.0367587	0.0894247
	Establishment Of Mitotic Spindle Localization GO:0040001	0.0367587	0.0894247
	DNA Damage Checkpoint Signaling GO:0000077	0.0367587	0.0894247
	Regulation Of Metal Ion Transport GO:0010959	0.0367587	0.0894247
	Establishment Of Spindle Orientation GO:0051294	0.03782	0.0894247
	Regulation Of Sodium Ion Transport GO:0002028	0.03782	0.0894247
	Intrinsic Apoptotic Signaling Pathway By P53 Class Mediator GO:0072332	0.03782	0.0894247
	Regulation Of Postsynaptic Membrane Potential GO:0060078	0.03782	0.0894247
	Inorganic Cation Transmembrane Transport GO:0098662	0.0385075	0.0894247
	Negative Regulation Of Sequestering Of Calcium Ion GO:0051283	0.0388803	0.0894247
	Negative Regulation Of Protein Kinase B Signaling GO:0051898	0.0388803	0.0894247
	Axonemal Dynein Complex Assembly GO:0070286	0.0399394	0.0903548
	Negative Regulation Of Protein Secretion GO:0050709	0.0420543	0.0906797
	Release Of Sequestered Calcium Ion Into Cytosol GO:0051209	0.0420543	0.0906797
	Positive Regulation Of Cytokinesis GO:0032467	0.0420543	0.0906797
	Negative Regulation Of Secretion By Cell GO:1903531	0.0431101	0.0915262
	Axoneme Assembly GO:0035082	0.0441648	0.0923446
	DNA Integrity Checkpoint Signaling GO:0031570	0.0452184	0.0925417
	Learning GO:0007612	0.0462709	0.0925417
	Positive Regulation Of Cell Division GO:0051781	0.0462709	0.0925417
	Mitotic Nuclear Division GO:0140014	0.0483725	0.0941191
	Positive Regulation Of Peptide Hormone Secretion GO:0090277	0.0494216	0.0941191
	Protein-Containing Complex Assembly GO:0065003	0.0499239	0.0941191

## Sheet: S6
Table S6 - Local genetic correlations with MDD or EA
Locus	Chromosome	MGN vs. MDD		MCP vs. MDD		MGN vs. EA		MCP vs. EA		Conditioning
		rho	Plava	rho	Plava	rho	Plava	rho	Plava	Yes/No	Trait(s)
852	5	0.43284	0.00915912	-	-	-0.0030439	0.979467	-0.473738	4.57854e-05	Yes	MDD and EA
727	4	-	-	0.687665	2.43587e-06	-	-	-0.80043	1.15722e-12	Yes	MDD and EA
464	3	0.191852	0.312729	0.860874	6.77486e-06	-0.110746	0.339009	-0.717794	1.52327e-17	Yes	MDD and EA
267	2	-	-	0.757258	5.59839e-11	-	-	-0.6559	1.15722e-12	Yes	MDD and EA
1667	11	-	-	0.466658	0.00791123	-	-	-0.599998	0.000173027	Yes	MDD and EA
286	2	-	-	-0.0157413	0.922624	-	-	-0.474829	0.0157102	Yes	EA
1933	13	-	-	-	-	-	-	0.0204059	0.895446	No	-
1466	9	0.472288	0.00204863	0.592645	1.25892e-06	-	-	-0.5976	1.2166e-08	Yes	MDD and EA
474	3	-	-	-	-	-	-	-0.224992	0.0962003	No	-
1127	7	-	-	-	-	-	-	-	-	No	-
1719	11	0.111251	0.410791	0.467039	0.000190898	-	-	-0.715839	1.71167e-06	Yes	MDD and EA
1209	7	-	-	-	-	-	-	0.12275	0.397952	No	-
1505	10	-	-	-	-	-	-	-	-	No	-
MGN: migraines; MDD: Major Depressive Disorder; MCP: Multisite chronic pain; EA: Educational Attainment; LAVA: Local Analysis of [co]Variant Association.

## Sheet: S7
Table S7 - Summary of local partial correlations
Locus	Trait 1	Trait 2	z	Local rg	Partial rg	P-value
852	ADHD	MGN	MDD	0.55	0.49	0.04382
			EA		0.79	5.4e-05
727	ADHD	MCP	MDD	0.69	0.76	0.00058
			EA		0.56	0.0988
464	ADHD	MCP	MDD	0.62	0.9	0.00123
			EA		0.35	0.09293
267	ADHD	MCP	MDD	0.54	0.31	0.1213
			EA		0.32	0.05359
286	ADHD	MCP	EA	0.62	0.51	0.00362
1466	ADHD	MCP	MDD	0.58	0.58	0.01276
			EA		0.43	0.14859
1719	ADHD	MCP	MDD	0.6	0.44	0.00474
			EA		0.39	0.10167
Locus = name of the loci as defined by LAVA; trait 1 and 2 = the traits for which the local correlation is being estimated; z = the third conditioning trait; local rg = the local correlation as estimated by the initial bivariate LAVA analysis; partial rg = the local correlation between traits 1 and 2 after conditioning on z. It indicates the “independent” correlation between trait 1 and 2 that ca…

## Sheet: S8
Table S8 - SNP annotation for significant conjFDR results (conjFDR<0.05) for the analysis of ADHD and MCP
locusnum	snpid	chrnum	chrpos	A1	A2	zscore_ADHD	zscore_MCP	conjfdr_ADHD_MCP	prune_ADHD_MCP	min_conjfdr	pval_ADHD	pval_MCP			Within LAVA loci	LAVA locus	New?	ADHD	MCP
1	rs12140566	1	8677188	T	G	3.2559	3.28443	0.0268	1	0.0268	0.00113	0.00102	intronic	RERE	No		Yes
2	rs4659441	1	26752992	T	C	-3.9213	-4.01578	0.00455	1	0.00455	8.81e-05	5.92e-05	UTR3	LIN28A(NM_024674:c.*43T>C)	No		Yes
2	rs6598860	1	27021684	A	G	-3.6933	-2.98822	0.0363	1	0.0363	0.000221	0.00281	upstream	ARID1A(dist=822)	No		Yes
3	rs2050256	1	32204683	G	A	3.7005	4.01236	0.0085	1	0.0085	0.000215	6.01e-05	intronic	ADGRB2	No		Yes
4	rs4660740	1	44148617	G	A	-5.4594	-3.06982	0.0301	1	0.0301	5e-08	0.00214	intronic	KDM4A	No		Yes
5	rs79451801	1	51526458	T	C	3.3329	4.16879	0.0221	1	0.0221	0.00086	3.06e-05	downstream	MIR4421,MIR6500(dist=683)	No		Yes
6	rs61772285	1	73436597	C	T	-3.2809	-2.97313	0.0408	1	0.0408	0.00103	0.00295	intergenic	-	No		Yes
7	rs11163751	1	76052326	T	C	3.6063	3.59942	0.0109	1	0.0109	0.000311	0.000319	intronic	SLC44A5	No		Yes
8	rs6696490	1	103654326	C	A	-3.5288	-2.95233	0.0392	1	0.0392	0.000417	0.00315	intergenic	-	No		Yes
9	rs12033257	1	112318484	G	A	-3.2968	-4.72121	0.0241	1	0.0241	0.000978	2.34e-06	UTR3	KCND3(NM_172198:c.*215T>C,NM_004980:c.*215T>C)	No		Yes
10	rs1471634	1	145702115	T	C	-3.197	-2.96246	0.0496	1	0.0496	0.00139	0.00305	intronic	CD160,NBPF10,NBPF19,NBPF20	No		Yes
11	rs12041194	1	153714252	A	G	-3.0107	-4.26731	0.0456	1	0.0456	0.00261	1.98e-05	intronic	INTS3	No		Yes
12	rs4498770	1	184638266	C	T	3.3028	3.20662	0.0272	1	0.0272	0.000957	0.00134	intergenic	-	No		Yes
13	rs9970366	1	190994234	A	G	3.1611	3.24054	0.0356	1	0.0356	0.00157	0.00119	intergenic	-	No		Yes
14	rs12616120	2	22439743	T	C	4.6654	3.40462	0.0131	1	0.0131	3.08e-06	0.000663	intergenic	-	No		Yes
15	rs1014429	2	50736379	C	A	3.2484	3.29826	0.027	1	0.027	0.00116	0.000973	intronic	NRXN1	No		Yes
16	rs359240	2	60475008	G	A	-3.0903	-3.60415	0.0385	1	0.0385	0.002	0.000313	intergenic	-	No		Yes
17	rs6716591	2	80700037	A	G	-3.9804	-4.49268	0.00383	1	0.00383	6.88e-05	7.03e-06	intronic	CTNNA2	Yes	286	Yes
18	rs116730540	2	83229477	A	C	3.2827	2.86552	0.0479	1	0.0479	0.00103	0.00416	intergenic	-	No		Yes		Yes
19	rs10865031	2	100063923	T	C	4.0771	3.14421	0.0252	1	0.0252	4.56e-05	0.00167	intronic	REV1	No		Yes		Yes
20	rs12105749	2	100500674	T	C	-3.8733	-3.86872	0.00523	1	0.00523	0.000107	0.000109	intronic	AFF3	No		Yes
21	rs72820274	2	104412924	A	G	3.8196	2.99268	0.0359	1	0.0359	0.000134	0.00277	intergenic	-	No		Yes
22	rs17408036	2	145752599	C	T	-3.8424	-3.90267	0.0057	1	0.0057	0.000122	9.51e-05	ncRNA_intronic	TEX41	No		Yes
22	rs274841	2	145927315	A	G	3.279	2.98264	0.0404	1	0.0404	0.00104	0.00286	intergenic	-	No		Yes	Yes	Yes
23	rs62194209	2	161966321	T	C	-3.2678	-3.157	0.0318	1	0.0318	0.00108	0.00159	intergenic	-	No		Yes	Yes
24	rs13396647	2	164899322	T	C	-3.3063	-2.84113	0.05	1	0.05	0.000945	0.0045	intergenic	-	No		Yes	Yes
25	rs75263467	2	174601275	A	G	3.1151	3.22649	0.0402	1	0.0402	0.00184	0.00125	intergenic	-	No		Yes
26	rs7426250	2	198837358	A	G	-3.2299	-3.24417	0.0303	1	0.0303	0.00124	0.00118	intronic	PLCL1	No		Yes		Yes
27	rs188517380	2	203856972	G	T	-4.0783	-3.58284	0.00803	1	0.00803	4.54e-05	0.00034	intergenic	CARF(dist=3986)	No		Yes
28	rs4480977	2	215405343	G	T	-3.3233	-3.02264	0.0344	1	0.0344	0.00089	0.00251	intronic	VWC2L	No		Yes
29	rs17394072	2	222872562	A	G	-4.3474	-2.85102	0.0489	1	0.0489	1.38e-05	0.00436	intergenic	-	No		Yes
30	rs1545506	3	5719861	A	G	3.1624	3.04576	0.0473	1	0.0473	0.00156	0.00232	intergenic	-	Yes		Yes
31	rs588392	3	20534898	C	T	3.6144	3.64127	0.0107	1	0.0107	0.000301	0.000271	intergenic	-	No		Yes
31	rs62234988	3	20736873	C	T	-5.4224	-4.13145	0.00144	1	0.00144	6e-08	3.6e-05	intergenic	-	No		Yes
31	rs4610242	3	20769736	C	T	-3.5309	-3.14635	0.0251	1	0.0251	0.000414	0.00165	intergenic	-	No		Yes
32	rs4909033	3	32889440	G	A	3.0359	3.43186	0.0433	1	0.0433	0.0024	0.000599	intronic	TRIM71	No		Yes
33	rs58486948	3	39150205	C	T	3.2733	3.11206	0.0337	1	0.0337	0.00106	0.00186	intronic	TTC21A	No		Yes
34	rs7623828	3	43639436	A	C	4.3299	4.0761	0.00173	1	0.00173	1.49e-05	4.58e-05	intronic	ANO10	No		Yes
35	rs72906474	3	47817007	G	T	3.3873	4.14974	0.0193	1	0.0193	0.000706	3.33e-05	intronic	SMARCC1	No		Yes
36	rs3172494	3	48731487	T	G	-3.5243	-3.99348	0.0136	1	0.0136	0.000425	6.51e-05	UTR3	IP6K2(NM_001146179:c.*192C>A,NM_001146178:c.*192C>A,NM_001190316:c.*845C>A,NM_001190317:c.*845C>A,NM_001005910:c.*95C>A,NM_001005911:c.*95C>A)	No		Yes
36	rs3774800	3	49334768	G	A	4.0951	4.24338	0.00272	1	0.00272	4.22e-05	2.2e-05	intronic	USP4	No		Yes
36	rs7613360	3	49916710	T	C	5.0399	5.90503	9e-05	1	9e-05	4.7e-07	0	intergenic	CAMKV(dist=9371),MST1R(dist=7726)	No		Yes
36	rs2236947	3	50371432	A	C	4.189	3.29058	0.0175	1	0.0175	2.8e-05	0.001	intronic	RASSF1	No		Yes
37	rs114161669	3	50648722	T	C	-3.1317	-3.30286	0.0352	1	0.0352	0.00174	0.000957	intronic	CISH	No		Yes
38	rs7610856	3	71579022	A	C	-4.3433	-3.97538	0.0024	1	0.0024	1.4e-05	7.03e-05	intronic	FOXP1	No		Yes
39	rs58093695	3	77301313	A	G	-3.6244	-3.46136	0.0113	1	0.0113	0.00029	0.000537	intronic	ROBO2	No		Yes
40	rs10865584	3	80590939	C	T	-3.038	-3.39118	0.0431	1	0.0431	0.00238	0.000696	intergenic	-	No		Yes
41	rs1585084	3	117616044	T	C	-3.2407	-2.97144	0.0446	1	0.0446	0.00119	0.00296	intergenic	-	No		Yes
41	rs7619072	3	117822025	C	T	3.7152	3.57904	0.00814	1	0.00814	0.000203	0.000345	intergenic	-	No		Yes
42	rs28758576	3	135602459	C	T	3.0942	3.91889	0.0382	1	0.0382	0.00197	8.9e-05	intergenic	-	No		Yes
42	rs1291921	3	136036226	A	G	-3.9506	-3.41009	0.0129	1	0.0129	7.79e-05	0.000649	intronic	PCCB	No		Yes
42	rs13099657	3	136752590	A	G	4.2088	3.60698	0.00748	1	0.00748	2.57e-05	0.00031	intergenic	-	No		Yes
43	rs1500873	3	146929596	A	G	3.7151	3.58522	0.00814	1	0.00814	0.000203	0.000337	intergenic	-	No		Yes
44	rs2051555	4	2990375	A	G	-3.4183	-3.90091	0.0179	1	0.0179	0.00063	9.58e-05	intronic	GRK4	No		Yes
45	rs1828854	4	16836180	T	G	-3.3914	-2.88916	0.045	1	0.045	0.000695	0.00386	intronic	LDB2	No		Yes
46	rs12510264	4	62877374	G	T	3.3415	3.46625	0.0216	1	0.0216	0.000833	0.000528	intronic	ADGRL3	No		Yes
47	rs1011631	4	82440730	T	C	3.0474	3.18875	0.049	1	0.049	0.00231	0.00143	intergenic	-	No		Yes
48	rs72678859	4	112406961	T	C	-5.6594	-4.72084	0.0002	1	0.0002	2e-08	2.35e-06	intergenic	-	No		Yes		Yes
49	rs72712503	4	140781442	T	C	-3.9917	-4.10721	0.0037	1	0.0037	6.56e-05	4e-05	intronic	MAML3	No		Yes
50	rs56369810	4	140943274	A	G	-3.451	-4.67426	0.0165	1	0.0165	0.000559	2.95e-06	intronic	MAML3	No		Yes
51	rs28689796	4	176758611	C	T	-3.5422	-3.4081	0.013	1	0.013	0.000397	0.000654	intronic	GPM6A	No		Yes
52	rs76122614	5	7440086	A	G	-4.4991	-4.43529	0.00075	1	0.00075	6.82e-06	9.2e-06	intronic	ADCY2	No		Yes
53	rs35733856	5	30830597	G	A	-3.2266	-4.69761	0.0284	1	0.0284	0.00125	2.63e-06	intergenic	-	No		Yes
54	rs6449614	5	62134166	A	G	-3.2825	-3.19191	0.0291	1	0.0291	0.00103	0.00141	intergenic	-	No		Yes
55	rs11744542	5	78848357	A	G	-3.2736	-3.10236	0.0341	1	0.0341	0.00106	0.00192	intergenic	-	No		Yes		Yes
56	rs17422060	5	87858930	G	T	6.6107	3.98832	0.0023	1	0.0023	0	6.65e-05	ncRNA_intronic	LINC00461	No		Yes
57	rs72780910	5	92034663	T	C	3.2828	3.48333	0.0249	1	0.0249	0.00103	0.000495	intergenic	-	No		Yes
58	rs34508	5	92316380	T	C	-4.5784	-3.63847	0.00684	1	0.00684	4.69e-06	0.000274	intergenic	-	No		Yes		Yes
59	rs10476604	5	93461838	T	C	-3.2778	-3.2061	0.0288	1	0.0288	0.00105	0.00135	intergenic	FAM172A(dist=14434)	No		Yes	Yes
60	rs7737185	5	103781963	G	A	-4.0566	-3.11851	0.0268	1	0.0268	4.98e-05	0.00182	intergenic	-	No		Yes		Yes
60	rs77960	5	103964585	A	G	6.6703	5.38774	1e-05	1	1e-05	0	7e-08	intergenic	-	No		Yes
61	rs13175097	5	107671336	T	C	-3.3549	-2.9804	0.0369	1	0.0369	0.000794	0.00288	intronic	FBXL17	No		Yes
62	rs2431514	5	112131288	A	G	3.2593	3.39467	0.0264	1	0.0264	0.00112	0.000687	intronic	APC	No		Yes
63	rs9405624	6	3294750	C	T	3.0292	3.6117	0.0438	1	0.0438	0.00245	0.000304	intronic	SLC22A23	No		Yes	Yes	Yes
64	rs791902	6	33702617	A	G	3.9074	4.83616	0.00473	1	0.00473	9.33e-05	1.32e-06	intronic	IP6K3	No		Yes	Yes	Yes
65	rs11757370	6	34760736	C	T	3.1839	4.98053	0.0314	1	0.0314	0.00145	6.3e-07	intronic	UHRF1BP1	No		Yes
66	rs847769	6	40050171	C	T	-3.6322	-3.41505	0.0127	1	0.0127	0.000281	0.000638	intergenic	-	No		Yes
67	rs1155939	6	126866133	A	C	-3.115	-3.62909	0.0365	1	0.0365	0.00184	0.000284	intergenic	-	No		Yes
68	rs9492177	6	129308908	G	A	-3.0761	-3.46331	0.0397	1	0.0397	0.0021	0.000534	intronic	LAMA2	No		Yes
69	rs9390016	6	142969570	T	G	3.4257	3.72461	0.0175	1	0.0175	0.000613	0.000196	intergenic	LOC153910(dist=10544)	No		Yes
70	rs55993747	6	149943152	G	A	-3.6174	-3.56429	0.0106	1	0.0106	0.000298	0.000365	intronic	KATNA1	No		Yes
71	rs2803042	6	163041032	C	T	-3.7545	-3.3556	0.0148	1	0.0148	0.000174	0.000792	intronic	PRKN	No		Yes
72	rs6978112	7	1966841	T	C	4.8619	4.16135	0.0013	1	0.0013	1.16e-06	3.16e-05	intronic	MAD1L1	No		Yes
72	rs34809719	7	2028968	T	G	-4.1202	-4.12436	0.00252	1	0.00252	3.79e-05	3.72e-05	intronic	MAD1L1	No		Yes
73	rs1403161	7	3557894	G	T	-3.6018	-3.97711	0.0111	1	0.0111	0.000316	6.98e-05	intronic	SDK1	No		Yes		Yes
74	rs598632	7	4166627	T	C	3.3545	3.52835	0.0209	1	0.0209	0.000795	0.000418	intronic	SDK1	No		Yes
75	rs117078442	7	22336301	A	G	-3.1437	-3.77381	0.0343	1	0.0343	0.00167	0.000161	intronic	RAPGEF5	No		Yes	Yes
76	rs7778443	7	32314690	T	C	2.9682	4.36414	0.0497	1	0.0497	0.003	1.28e-05	intronic	PDE1C	No		Yes	Yes
77	rs76744218	7	48869965	G	A	-3.5148	-3.02816	0.0331	1	0.0331	0.00044	0.00246	intergenic	-	No		Yes
78	rs12705966	7	114248851	G	A	-5.952	-5.38807	1e-05	1	1e-05	0	7e-08	intronic	FOXP2	No		Yes
79	rs3757540	7	121962558	C	T	3.8826	4.93202	0.00508	1	0.00508	0.000103	8.1e-07	intronic	CADPS2	No		Yes
80	rs56352577	8	645054	A	G	-3.584	-2.99714	0.0355	1	0.0355	0.000338	0.00273	intronic	ERICH1	No		Yes
81	rs62493228	8	8783387	A	C	3.7394	2.95458	0.039	1	0.039	0.000184	0.00313	intergenic	-	No		Yes
82	rs76552497	8	12679680	T	C	3.9613	2.93367	0.0409	1	0.0409	7.46e-05	0.00335	intergenic	LINC00681(dist=3880)	No		Yes
83	rs12542398	8	13419856	T	C	3.3109	-2.87303	0.0466	1	0.0466	0.00093	0.00407	intronic	DLC1	No		Yes
84	rs1009614	8	22769272	T	C	-3.0717	-3.35711	0.0401	1	0.0401	0.00213	0.000788	intronic	PEBP4	No		Yes
85	rs67296183	8	87897154	T	C	4.0839	3.79279	0.00429	1	0.00429	4.43e-05	0.000149	intronic	CNBD1	No		Yes
85	rs72665059	8	88220917	A	C	4.3853	3.22492	0.0207	1	0.0207	1.16e-05	0.00126	intronic	CNBD1	No		Yes
86	rs62519892	8	93382399	A	C	-4.2832	-3.82019	0.00393	1	0.00393	1.84e-05	0.000133	intergenic	-	No		Yes		Yes
87	rs1908783	8	115568617	G	A	3.1312	4.06131	0.0353	1	0.0353	0.00174	4.88e-05	intergenic	-	No		Yes
88	rs1159153	8	132617311	T	C	-3.2279	-3.11314	0.0372	1	0.0372	0.00125	0.00185	intergenic	-	No		Yes
89	rs13267705	8	141665372	A	C	-3.5128	-5.23134	0.0141	1	0.0141	0.000443	1.7e-07	intergenic	PTK2(dist=2627)	No		Yes
90	rs9406427	9	11439117	A	G	4.1075	3.1639	0.024	1	0.024	4e-05	0.00156	intergenic	-	No		Yes
91	rs7875010	9	14066897	T	C	-3.2578	-2.97256	0.043	1	0.043	0.00112	0.00295	intergenic	NFIB(dist=14945)	No		Yes
92	rs7031064	9	14455076	G	A	-4.4824	-3.35711	0.0148	1	0.0148	7.38e-06	0.000788	intronic	NFIB	No		Yes
93	rs62571052	9	15549663	A	G	-3.5096	-3.15061	0.0248	1	0.0248	0.000449	0.00163	intergenic	CCDC171(dist=3378)	No		Yes
94	rs10962171	9	15812829	A	G	3.6204	2.96976	0.0378	1	0.0378	0.000294	0.00298	intronic	CCDC171	No		Yes
95	rs1331978	9	72100930	T	C	-3.2971	-2.86205	0.0478	1	0.0478	0.000977	0.00421	intronic	APBA1	No		Yes
96	rs10821168	9	96358301	T	C	-4.0612	-4.82752	0.00301	1	0.00301	4.88e-05	1.38e-06	intronic	PHF2	No		Yes
97	rs10739498	9	120513796	A	G	-3.6417	-3.78376	0.00997	1	0.00997	0.000271	0.000154	intergenic	-	No		Yes
98	rs7857834	9	122621100	T	C	-3.7392	-3.19507	0.0223	1	0.0223	0.000185	0.0014	intergenic	-	No		Yes
99	rs11791724	9	127617137	T	C	-3.1431	-4.03669	0.0343	1	0.0343	0.00167	5.42e-05	intronic	WDR38	No		Yes
100	rs3003614	9	130994736	G	A	3.1025	3.78241	0.0375	1	0.0375	0.00192	0.000155	intronic	DNM1	No		Yes
101	rs11253206	10	607980	A	G	-3.3475	-2.97872	0.037	1	0.037	0.000815	0.00289	intronic	DIP2C	No		Yes
102	rs3897990	10	8788270	A	G	3.7678	3.25299	0.0193	1	0.0193	0.000165	0.00114	intergenic	-	No		Yes	Yes
103	rs11599581	10	9485028	G	A	-3.4439	-3.21866	0.021	1	0.021	0.000573	0.00129	intergenic	-	No		Yes
104	rs964036	10	9711702	T	C	3.1345	3.06382	0.0489	1	0.0489	0.00172	0.00219	intergenic	-	No		Yes
105	rs7082012	10	12388927	T	C	-3.1035	-4.27215	0.0374	1	0.0374	0.00191	1.94e-05	intergenic	CAMK1D(dist=2619)	No		Yes
106	rs11257952	10	12756713	C	A	4.3654	4.59489	0.00117	1	0.00117	1.27e-05	4.33e-06	intronic	CAMK1D	No		Yes	Yes	Yes
107	rs6650129	10	22280429	A	G	3.2393	3.98659	0.0276	1	0.0276	0.0012	6.7e-05	intronic	DNAJC1	No		Yes
108	rs10995453	10	64934331	T	C	3.3436	3.56333	0.0215	1	0.0215	0.000827	0.000366	intronic	JMJD1C	No		Yes
109	rs2633310	10	75594050	T	G	-3.2874	-3.26797	0.0255	1	0.0255	0.00101	0.00108	intronic	CAMK2G	No		Yes	Yes
110	rs11596214	10	106453832	A	G	-5.0403	-5.7636	8e-05	1	8e-05	4.7e-07	1e-08	intronic	SORCS3	No		Yes
110	rs2491365	10	106536976	C	T	3.4284	3.83985	0.0174	1	0.0174	0.000607	0.000123	intronic	SORCS3	No		Yes
110	rs17186548	10	106550944	A	G	-4.9149	-3.20347	0.0218	1	0.0218	8.9e-07	0.00136	intronic	SORCS3	No		Yes
111	rs72812998	10	108870793	C	T	2.9948	3.3212	0.0471	1	0.0471	0.00275	0.000896	intronic	SORCS1	No		Yes
112	rs12771359	10	134959094	T	C	3.7082	4.51076	0.00831	1	0.00831	0.000209	6.46e-06	intergenic	-	No		Yes
113	rs4922787	11	27507902	G	T	3.2947	3.79594	0.0242	1	0.0242	0.000985	0.000147	intergenic	LGR4-AS1(dist=3922),LIN7C(dist=8063)	No		Yes		Yes
114	rs673344	11	57657141	G	A	3.6944	3.46576	0.0111	1	0.0111	0.00022	0.000529	intergenic	-	No		Yes
115	rs10751226	11	73312252	C	T	3.4643	3.02153	0.0335	1	0.0335	0.000532	0.00251	intergenic	FAM168A(dist=3095)	Yes	1667	Yes
116	rs7106434	11	112860579	T	C	4.0284	4.48612	0.00332	1	0.00332	5.62e-05	7.25e-06	intronic	NCAM1	No		Yes
117	rs7125588	11	113436072	G	A	-3.4157	-3.06709	0.0303	1	0.0303	0.000636	0.00216	intergenic	-	No		Yes
118	rs56084982	11	133277012	G	A	3.7287	2.84288	0.0498	1	0.0498	0.000192	0.00447	intronic	OPCML	No		Yes
119	rs12273435	11	133825855	A	G	3.3256	3.87315	0.0225	1	0.0225	0.000882	0.000107	intronic	IGSF9B	No		Yes
120	rs11057005	12	16748721	G	A	-3.2935	-2.99547	0.0383	1	0.0383	0.000989	0.00274	intronic	LMO3	No		Yes
121	rs7969590	12	23962439	G	A	-3.1829	-3.36465	0.0314	1	0.0314	0.00146	0.000766	intronic	SOX5	No		Yes		Yes
122	rs12298657	12	24224603	T	C	-4.2438	-3.65715	0.00646	1	0.00646	2.2e-05	0.000255	intronic	SOX5	No		Yes		Yes
123	rs933738	12	49943122	G	A	-3.0313	-4.24582	0.0437	1	0.0437	0.00244	2.18e-05	intronic	KCNH3	No		Yes
124	rs705696	12	56480648	A	G	-4.1232	-4.65789	0.0025	1	0.0025	3.74e-05	3.19e-06	intronic	ERBB3	No		Yes
125	rs11174461	12	62797683	A	G	3.1417	4.09883	0.0344	1	0.0344	0.00168	4.15e-05	intronic	USP15	No		Yes
126	rs2279574	12	89745477	C	A	5.2308	3.24417	0.0198	1	0.0198	1.7e-07	0.00118	exonic	DUSP6	No		Yes
127	rs2701194	12	121390078	A	G	3.2395	3.10559	0.0367	1	0.0367	0.0012	0.0019	intergenic	-	No		Yes
128	rs641760	12	123518866	T	C	-3.934	-3.54229	0.00898	1	0.00898	8.35e-05	0.000397	intronic	PITPNM2	No		Yes	Yes
129	rs73233381	12	125812398	G	A	-3.2145	-3.30184	0.0292	1	0.0292	0.00131	0.000961	intronic	TMEM132B	No		Yes
130	rs7324382	13	76670162	T	C	-3.6282	2.92288	0.0419	1	0.0419	0.000285	0.00347	intergenic	-	No		Yes
131	rs9522180	13	111970212	C	T	3.7179	3.157	0.0244	1	0.0244	0.000201	0.00159	intronic	TEX29	No		Yes
132	rs1956243	14	29596343	T	C	3.1337	4.30035	0.0351	1	0.0351	0.00173	1.71e-05	intergenic	-	No		Yes
133	rs2933195	14	47293348	G	A	4.0958	3.87535	0.00331	1	0.00331	4.21e-05	0.000106	intergenic	-	No		Yes
134	rs76891521	14	98670706	A	G	4.0489	3.43975	0.0119	1	0.0119	5.15e-05	0.000582	intergenic	-	No		Yes
135	rs8036817	15	40970724	C	A	-3.3844	-3.68686	0.0195	1	0.0195	0.000713	0.000227	intergenic	-	No		Yes
136	rs11070776	15	50735488	A	G	3.1783	3.25195	0.0337	1	0.0337	0.00148	0.00115	intronic	USP8	No		Yes
137	rs1015967	15	57270729	T	C	-3.582	-3.41157	0.0128	1	0.0128	0.000341	0.000646	intronic	TCF12	No		Yes		Yes
137	rs12440036	15	57525341	C	T	3.3133	3.26436	0.0242	1	0.0242	0.000922	0.0011	intronic	TCF12	No		Yes
138	rs79424572	15	75699049	G	A	-3.3921	3.45008	0.0191	1	0.0191	0.000694	0.00056	intronic	SIN3A	No		Yes
139	rs11629652	15	77779951	A	C	3.7363	2.85799	0.0482	1	0.0482	0.000187	0.00426	intergenic	HMG20A(dist=2005)	No		Yes
140	rs79348488	15	80999240	G	A	-3.8842	-3.03422	0.0326	1	0.0326	0.000103	0.00241	intronic	ABHD17C	No		Yes
141	rs7164916	15	91561446	C	T	3.2584	6.21831	0.0264	1	0.0264	0.00112	0	intronic	VPS33B	No		Yes
142	rs2450357	16	15568332	C	T	3.3158	2.99101	0.0368	1	0.0368	0.000914	0.00278	intronic	BMERB1	No		Yes
143	rs16967988	16	18062047	A	C	4.355	2.99602	0.0356	1	0.0356	1.33e-05	0.00274	intergenic	-	No		Yes
144	rs11642983	16	49597423	G	T	3.5729	3.07689	0.0296	1	0.0296	0.000353	0.00209	intronic	ZNF423	No		Yes		Yes
145	rs113671952	16	69359560	T	C	3.3499	2.89948	0.0441	1	0.0441	0.000808	0.00374	UTR3	VPS4A(NM_013245:c.*1348C>T)	No		Yes
146	rs8061728	16	73681229	C	T	3.5024	3.54229	0.0144	1	0.0144	0.000461	0.000397	intergenic	-	No		Yes
147	rs682081	16	77103050	T	C	-3.8515	-4.72636	0.00556	1	0.00556	0.000117	2.29e-06	intergenic	-	No		Yes
148	rs8614	17	27588806	A	C	3.2593	5.24302	0.0264	1	0.0264	0.00112	1.6e-07	UTR3	NUFIP2(NM_020772:c.*2751G>T)	No		Yes
149	rs4987082	17	47481374	C	T	3.2032	3.0027	0.0462	1	0.0462	0.00136	0.00268	downstream	PHB(dist=36)	No		Yes		Yes
150	rs9889282	17	50259142	C	A	3.245	5.96424	0.0272	1	0.0272	0.00117	0	intergenic	-	No		Yes
151	rs4791212	17	65975385	T	C	3.1397	4.55852	0.0346	1	0.0346	0.00169	5.15e-06	intronic	BPTF	No		Yes	Yes	Yes
152	rs6506342	18	5871148	A	G	3.721	3.45597	0.0114	1	0.0114	0.000198	0.000548	intergenic	-	No		Yes		Yes
153	rs58011088	18	35188449	A	G	3.1807	3.80044	0.0316	1	0.0316	0.00147	0.000144	intergenic	-	No		Yes
154	rs4890356	18	39303976	A	G	-4.2362	-4.07695	0.00177	1	0.00177	2.27e-05	4.56e-05	intergenic	-	No		Yes
155	rs1511762	18	42119324	T	C	3.462	2.86205	0.0478	1	0.0478	0.000536	0.00421	ncRNA_intronic	LINC01601	No		Yes
156	rs117763335	18	42260348	T	C	-3.3172	-4.12686	0.023	1	0.023	0.000909	3.68e-05	UTR5	SETBP1(NM_001130110:c.-20964C>T)	No		Yes
157	rs4401134	18	50438655	T	C	-3.473	-3.74792	0.0156	1	0.0156	0.000515	0.000178	intronic	DCC	No		Yes
157	rs7245004	18	50716945	A	C	4.9542	5.29509	0.00013	1	0.00013	7.3e-07	1.2e-07	intronic	DCC	No		Yes
158	rs55966171	18	52746366	A	G	3.4125	3.57143	0.0181	1	0.0181	0.000644	0.000355	intergenic	-	No		Yes
159	rs516890	18	77576767	C	T	4.2291	4.06808	0.0018	1	0.0018	2.35e-05	4.74e-05	intergenic	-	No		Yes
160	rs2074300	19	19380996	T	G	3.9912	3.97106	0.0037	1	0.0037	6.57e-05	7.16e-05	exonic	TM6SF2	No		Yes
161	rs2235968	20	16561391	T	G	-3.5542	-3.28648	0.0177	1	0.0177	0.000379	0.00101	intronic	KIF16B(dist=7298)	No		Yes
162	rs6047270	20	21122212	T	C	5.0128	3.52354	0.00949	1	0.00949	5.4e-07	0.000426	intronic	KIZ	No		Yes		Yes
162	rs6132427	20	21407387	G	A	3.3728	2.86494	0.0475	1	0.0475	0.000744	0.00417	intronic	-	No		Yes
163	rs2027030	20	30923269	G	A	-3.6598	-4.56422	0.00947	1	0.00947	0.000252	5.01e-06	intronic	KIF3B(dist=458)	No		Yes
164	rs6017596	20	35868219	C	T	-3.4589	-2.9988	0.0354	1	0.0354	0.000542	0.00271	intronic	RPN2	No		Yes
165	rs4578918	20	44721656	T	C	3.2413	3.43827	0.0275	1	0.0275	0.00119	0.000585	intergenic	NCOA5(dist=3055)	No		Yes
166	rs17794954	20	50966307	T	C	-3.826	-3.69472	0.00597	1	0.00597	0.00013	0.00022	intronic	-	No		Yes
167	rs8132107	21	18425348	G	A	4.3928	3.7461	0.00495	1	0.00495	1.12e-05	0.00018	intergenic	-	No		Yes
168	rs7510312	21	22257478	A	G	3.8023	3.65575	0.00648	1	0.00648	0.000143	0.000256	intergenic	-	No		Yes		Yes
169	rs8129315	21	46498863	A	G	-3.2912	-3.02595	0.0368	1	0.0368	0.000998	0.00248	intergenic	ADARB1	No		Yes
170	rs3788337	22	23412017	A	G	-3.7684	-2.90863	0.0432	1	0.0432	0.000164	0.00363	intronic	RSPH14	No		Yes
171	rs136299	22	31182314	G	T	3.3113	3.22388	0.0259	1	0.0259	0.000929	0.00126	intronic	OSBP2	No		Yes
172	rs9611007	22	39077058	T	C	3.3873	3.184	0.023	1	0.023	0.000706	0.00145	intergenic	TOMM22(dist=904)	No		Yes
"Within LAVA loci" refers to whether that SNP is within the boundaries of LAVA-defined loci, while "New" refers to whether the annotated gene had been identified in the original GWAS within a 20kb window.

## Sheet: S9
Table S9 - SNP annotation for significant conjFDR results (conjFDR<0.05) for the analysis of ADHD and MGN
locusnum	snpid	chrnum	chrpos	A1	A2	zscore_ADHD	zscore_MGN	conjfdr_ADHD_MGN	pval_ADHD	pval_MGN		GENE	within LAVA loci	loci	New?	ADHD	MGN
1	rs2367724	1	44107428	C	T	6.61279	-3.54399	0.037	0	0.000394	intergenic	PTPRF(dist=18085),KDM4A(dist=8392)	No		No	Yes
2	rs10189220	2	145938602	G	A	4.16014	4.57422	0.0065	3.18e-05	4.78e-06	intergenic	-	No		Yes
2	rs36081742	2	146050106	C	A	3.62428	3.77924	0.036	0.00029	0.000157	intergenic	-	No		Yes
3	rs72928605	2	203832120	G	A	-4.42014	-4.38265	0.00251	9.86e-06	1.17e-05	intronic	CARF	No		Yes
4	rs4856605	3	85907581	A	G	-4.26034	4.167	0.0049	2.04e-05	3.09e-05	intronic	CADM2	No		No		Yes
5	rs2086499	4	103929829	T	C	-4.17958	-4.05929	0.00722	2.92e-05	4.92e-05	intronic	SLC9B1	No		Yes
6	rs10514370	5	92435481	T	G	-4.22961	-3.89815	0.0126	2.34e-05	9.69e-05	intergenic	-	Yes	852	No		Yes
7	rs2431108	5	103947968	C	T	6.64567	4.04013	0.00774	0	5.34e-05	intergenic	-	No		Yes
8	rs55993747	6	149943152	G	A	-3.61446	-3.55014	0.0371	0.000301	0.000385	intronic	KATNA1	No		Yes
9	rs56851562	8	93431029	T	C	-4.45928	-3.66068	0.0265	8.22e-06	0.000252	intergenic	-	No		Yes
10	rs10868083	9	86646572	G	T	-3.68194	-3.65308	0.0304	0.000231	0.000259	intergenic	-	No		No		Yes
11	rs7923465	10	12761684	A	G	3.82661	3.67458	0.0255	0.00013	0.000238	intronic	CAMK1D	No		Yes
12	rs622894	10	34553828	T	C	-3.59096	-3.68501	0.0396	0.000329	0.000229	intronic	PARD3	No		No		Yes
13	rs2292239	12	56482180	T	G	-4.11225	-3.96444	0.0101	3.92e-05	7.36e-05	intronic	ERBB3	No		Yes
14	rs35011991	14	58786435	A	G	3.78647	-3.6457	0.0277	0.000153	0.000267	intronic	ARID4A	No		Yes
15	rs1007841	14	69158128	C	A	-3.62224	-4.12077	0.0363	0.000292	3.78e-05	intergenic	RAD51B(dist=8305)	No		Yes
16	rs79348488	15	80999240	G	A	-3.88102	-3.74697	0.0205	0.000104	0.000179	intronic	ABHD17C	No		No		Yes
17	rs9926721	16	17993629	A	G	4.61996	3.67053	0.0258	3.84e-06	0.000242	intergenic	-	No		Yes
18	rs2027030	20	30923269	G	A	-3.65676	-3.46781	0.0456	0.000255	0.000525	downstream	KIF3B(dist=458)	No		Yes
"Within LAVA loci" refers to whether that SNP is within the boundaries of LAVA-defined loci, while "New" refers to whether the annotated gene had been identified in the original GWAS within a 20kb window.

[truncated: 10 more sheets: S10, S11, S12, S13, S14, S15, S16, S17, S18, S19]
